# Supplementary material for: Circulating miRNAs Correlate With rIPC‐Induced Cardioprotection and Its Impairment in Diabetic Myocardial Infarction via AMPK Signalling
Source: J Cell Mol Med. 2026 May 13;30(10):e71163. doi: 10.1111/jcmm.71163 (PMC13171722; doi:10.1111/jcmm.71163)
Supplement: Supplementary file 4 — Table S3: Differentially expressed miRNAs compared bewteen AMI + rIPC vs. AMI. [file JCMM-30-e71163-s003.xlsx]

## Sheet: Sheet1
mature_id	chr	strand	strart	end	log2FC (Ar vs A)	P value
rno-miR-133b-5p	chr9	26795659	26795679	+	3.681	0.0331934
rno-miR-296-5p	chr3	172357535	172357555	-	3.002	0.0382826
rno-miR-210-5p	chr1	214208416	214208437	-	2.985	0.019617
rno-miR-10a-5p	chr10	84165971	84165993	+	2.921	0.0232843
rno-miR-221-5p	chrX	3684504	3684526	+	2.838	0.0335499
rno-miR-19a-3p	chr15	100180210	100180232	+	2.762	0.0308479
rno-miR-143-3p	chr18	56971297	56971318	-	2.681	0.0357247
rno-miR-145-5p	chr18	56969957	56969979	-	2.604	0.0240007
rno-miR-29b-3p	chr13	113782108	113782130	+	2.524	0.0176887
rno-miR-149-5p	chr9	100016455	100016477	+	2.443	0.0310531
rno-miR-292-3p	chr1	64538128	64538150	-	2.432	0.0180585
rno-miR-105	chrX	152585578	152585599	-	2.36	0.0385872
rno-miR-702-3p	chr12	22721850	22721872	-	2.311	0.0219236
rno-miR-880-5p	chrX	151282035	151282055	-	2.282	0.0128586
rno-miR-425-3p	chr8	117354872	117354892	+	2.223	0.0298613
rno-miR-191a-3p	chr8	117354420	117354441	+	2.2	0.0298862
rno-miR-96-5p	chr4	57463426	57463448	-	2.121	0.0207203
rno-miR-381-5p	chr6	133876615	133876636	+	2.068	0.0148217
rno-miR-301a-5p	chr10	74417769	74417789	+	1.963	0.0274812
rno-miR-495	chr6	133868336	133868357	+	1.943	0.0341134
rno-miR-434-5p	chr6	133716259	133716281	+	1.921	0.0295617
rno-miR-200a-3p	chr5	173489380	173489401	-	1.904	0.0444837
rno-miR-331-3p	chr7	34881110	34881130	-	1.881	0.0298014
rno-miR-376b-3p	chr6	133873147	133873167	+	1.866	0.0132098
rno-miR-3084a-3p	chr7	66663845	66663866	-	1.839	0.0343894
rno-miR-34b-5p	chr8	55492590	55492612	-	1.819	0.0267805
rno-miR-194-5p	chr13	103250590	103250611	+	1.793	0.0232151
rno-miR-448-5p	chrX	118277696	118277717	+	1.747	0.0308755
rno-miR-26b-5p	chr9	81675289	81675309	+	1.735	0.0108607
rno-miR-224-3p	chrX	152223760	152223781	-	1.716	0.0255975
rno-miR-632	chr10	67763011	67763029	+	1.67	0.00474129
rno-miR-298-3p	chr3	172357952	172357973	-	1.652	0.0154432
rno-miR-191a-5p	chr8	117354378	117354400	+	1.629	0.023924
rno-miR-195-5p	chr10	56845315	56845335	+	1.582	0.0324389
rno-miR-743b-5p	chrX	151253363	151253384	-	1.57	0.0286581
rno-miR-3084b-3p	chr6	91633048	91633069	-	1.544	0.00588565
rno-miR-3570	chr13	54952796	54952817	-	1.51	0.0412273
rno-miR-300-3p	chr6	133874202	133874223	+	1.483	0.010945
rno-miR-327	chr20	14110707	14110725	-	1.465	0.0363182
rno-miR-1843a-3p	chr6	103567586	103567607	-	1.403	0.012725
rno-miR-6317	chr1	259665539	259665559	-	1.384	0.0240353
rno-miR-193b-5p	chr14	30331100	30331117	-	1.351	0.0188632
rno-miR-873-5p	chr5	52481122	52481142	-	1.317	0.0226449
rno-miR-547-5p	chrX	155338851	155338872	+	1.27	0.0168933
rno-miR-3072	chr6	133898858	133898880	+	1.238	0.0164635
rno-miR-141-5p	chr4	157236405	157236426	-	1.187	0.0200265
rno-miR-711	chr8	117711609	117711630	+	1.161	0.0235471
rno-miR-186-5p	chr2	263873773	263873794	+	1.143	0.0364298
rno-miR-29a-5p	chr4	58343982	58344003	-	1.106	0.021629
rno-miR-130b-3p	chr11	88129823	88129844	+	1.043	0.0203274
rno-miR-881-3p	chrX	151283921	151283942	-	1.032	0.0151895
rno-miR-511-3p	chr17	81383014	81383034	+	1.027	0.0197132
rno-miR-9b-5p	chr1	141229407	141229425	-	-1.053	0.029039
rno-miR-6318	chr19	37262650	37262671	-	-1.085	0.0309369
rno-miR-99b-3p	chr1	59704260	59704281	+	-1.104	0.0111438
rno-miR-598-3p	chr15	46893204	46893225	+	-1.153	0.0197983
rno-miR-9b-3p	chr2	187582817	187582834	-	-1.206	0.0216783
rno-miR-23a-3p	chr19	25318627	25318647	+	-1.262	0.0198694
rno-miR-196c-3p	chr10	84113625	84113646	+	-1.311	0.0337103
rno-miR-15b-5p	chr2	165605942	165605963	+	-1.418	0.0435304
rno-miR-5132-5p	chrX	156716805	156716826	+	-1.525	0.0249428
rno-miR-376c-3p	chr6	133872490	133872510	+	-1.628	0.0346753
rno-miR-19b-3p	chrX	140117391	140117413	-	-1.734	0.031539
rno-miR-672-3p	chrX	74982081	74982101	-	-1.84	0.0280169
rno-miR-505-5p	chrX	143517053	143517075	-	-1.945	0.0288319
rno-miR-10b-5p	chr3	61648005	61648026	+	-1.997	0.0133821
rno-miR-598-5p	chr15	47057506	47057527	+	-2.068	0.0220323
rno-miR-127-5p	chr6	133713452	133713474	+	-2.103	0.0191554
rno-miR-448-3p	chrX	118277755	118277775	+	-2.14	0.0267552
rno-miR-6315	chr1	221434051	221434073	-	-2.175	0.00438263
rno-miR-1249	chr7	125861222	125861243	-	-2.208	0.0313403
rno-miR-129-5p	chr4	56301731	56301751	+	-2.244	0.0355882
rno-miR-203b-3p	chr6	136704972	136704993	-	-2.303	0.000630688
rno-miR-151-5p	chr7	114485608	114485628	-	-2.312	0.027992
rno-miR-92a-3p	chrX	140117266	140117286	-	-2.39	0.0211042
rno-miR-193b-3p	chr14	30331063	30331081	-	-2.409	0.0373889
rno-miR-199a-3p	chr13	80125556	80125577	+	-2.418	0.00751659
rno-miR-216a-5p	chr14	113112147	113112168	+	-2.452	0.0269895
rno-miR-542-5p	chrX	158588539	158588560	+	-2.473	0.0274288
rno-miR-383-3p	chr16	57519721	57519741	+	-2.515	0.038048
rno-miR-7a-2-3p	chr1	140576452	140576473	+	-2.522	0.0222103
rno-miR-9a-5p	chr1	141229368	141229390	+	-2.558	0.0207961
rno-miR-3560	chrX	16117924	16117945	-	-2.598	0.0276723
rno-miR-449c-5p	chr2	44896085	44896105	+	-2.619	0.0213747
rno-miR-3564	chr19	54632076	54632096	+	-2.625	0.0292393
rno-miR-132-3p	chr10	62015053	62015074	+	-2.682	0.015864
rno-miR-191b	chr8	117354419	117354439	-	-2.724	0.0307332
rno-miR-30a-5p	chr9	29542640	29542661	+	-2.732	0.0135391
rno-miR-181b-5p	chr3	23151469	23151491	+	-2.768	0.0341574
rno-miR-138-2-3p	chr19	11149754	11149774	-	-2.788	0.0168994
rno-miR-3572	chr1	64135984	64136007	-	-2.807	0.0149915
rno-miR-9a-3p	chr2	187582853	187582874	+	-2.826	0.0369534
rno-miR-485-5p	chr6	133885310	133885331	+	-2.838	0.0231197
rno-miR-3573-3p	chrX	68893020	68893042	+	-2.873	0.00661804
rno-miR-22-3p	chr10	62299648	62299669	+	-2.892	0.0273702
rno-miR-196b-3p	chr4	82284863	82284885	-	-2.931	0.0235122
rno-miR-222-3p	chrX	3683980	3684000	+	-2.94	0.0186748
rno-miR-487b-3p	chr6	133877173	133877194	+	-2.976	0.0245007
rno-miR-219a-1-3p	chr20	3816185	3816206	-	-2.991	0.031258
rno-miR-337-3p	chr6	133705979	133706001	+	-3.042	0.0247587
rno-miR-450b-5p	chrX	158589644	158589664	+	-3.08	0.0291876
rno-miR-186-3p	chr2	263873812	263873832	+	-3.092	0.0386651
rno-miR-336-5p	chr10	35349771	35349791	+	-3.149	0.0190862
rno-miR-25-3p	chr12	19307351	19307372	-	-3.182	0.0229946
rno-miR-150-3p	chr1	101116025	101116043	+	-3.199	0.0196366
rno-miR-3074	chr17	823971	823992	-	-3.256	0.0137325
rno-miR-541-5p	chr6	133892668	133892692	+	-3.285	0.00808971
rno-miR-139-3p	chr1	166589587	166589608	+	-3.349	0.0294077
rno-miR-196b-5p	chr4	82284899	82284920	-	-3.361	0.0361126
rno-miR-140-5p	chr19	39608972	39608993	+	-3.463	0.0283183
rno-let-7i-3p	chr7	66802792	66802813	+	-3.495	0.0357453
rno-miR-877	chr20	3318872	3318891	+	-3.567	0.0263205
rno-miR-3065-5p	chr10	109195254	109195273	+	-3.662	0.0267877
rno-miR-532-3p	chrX	16109917	16109938	+	-3.674	0.02761
rno-miR-674-3p	chr3	108864507	108864528	+	-3.703	0.0181102
rno-miR-762	chr1	199158870	199158887	+	-3.78	0.0347761
rno-miR-29b-3p	chr1	38238427	38238449	+	-3.887	0.0124552
rno-miR-872-5p	chr5	113657737	113657757	+	-4.037	0.0262548
