# Supplementary material for: Circulating miRNAs Correlate With rIPC‐Induced Cardioprotection and Its Impairment in Diabetic Myocardial Infarction via AMPK Signalling
Source: J Cell Mol Med. 2026 May 13;30(10):e71163. doi: 10.1111/jcmm.71163 (PMC13171722; doi:10.1111/jcmm.71163)
Supplement: Supplementary file 5 — Table S4: Differentially expressed miRNAs compared bewteen DAMI + rIPC vs. DAMI. [file JCMM-30-e71163-s011.xlsx]

## Sheet: Sheet1
mature_id	chr	strart	end	strand	log2FC (DAr vs DA)	P value
rno-miR-410-5p	chr6	133894007	133894027	+	5.064	0.0106922
rno-miR-144-3p	chr10	65291379	65291398	-	4.667	0.0339323
rno-miR-146a-5p	chr10	28962533	28962554	-	4.31	0.0311904
rno-miR-532-5p	chrX	16109880	16109901	+	3.845	0.0162807
rno-miR-200c-5p	chr4	157236830	157236850	-	3.007	0.0243306
rno-miR-103-3p	chr10	20606766	20606788	+	2.982	0.0283519
rno-miR-107-5p	chr1	253128299	253128322	-	2.918	0.0219526
rno-miR-223-3p	chrX	65367879	65367899	+	2.816	0.0225381
rno-miR-34a-3p	chr5	167092554	167092575	+	2.708	0.0174556
rno-miR-802-5p	chr11	33570272	33570292	+	2.703	0.0227563
rno-miR-132-5p	chr10	62015017	62015038	+	2.651	0.0137286
rno-miR-3590-3p	chr3	72141091	72141112	+	2.641	0.0294423
rno-miR-188-5p	chrX	16110280	16110300	+	2.499	0.0320613
rno-miR-27a-5p	chr19	25318749	25318770	+	2.487	0.0269776
rno-miR-24-3p	chr19	25318923	25318944	+	2.401	0.0237043
rno-miR-155-5p	chr11	24176606	24176628	+	2.301	0.00545803
rno-miR-375-5p	chr9	82161759	82161781	-	2.197	0.0433509
rno-miR-93-3p	chr12	19307555	19307577	-	2.196	0.0208349
rno-miR-201-3p	chrX	155339186	155339207	+	2.077	0.00455974
rno-miR-18a-5p	chr15	100180031	100180053	+	1.953	0.0291476
rno-miR-762	chr1	199158870	199158887	+	1.914	0.0271182
rno-miR-181c-5p	chr19	25290272	25290293	-	1.913	0.0383722
rno-miR-547-3p	chrX	155338889	155338910	+	1.853	0.0295559
rno-miR-3084d	chr7	66663845	66663866	-	1.823	0.01658
rno-miR-9b-3p	chr1	141229371	141229388	-	1.754	0.0373171
rno-miR-511-5p	chr17	81382975	81382995	+	1.716	0.0112839
rno-let-7a-2-3p	chr8	45753325	45753346	+	1.623	0.0286868
rno-miR-30a-5p	chr9	29542640	29542661	+	1.589	0.0349538
rno-miR-196b-3p	chr4	82284863	82284885	-	1.556	0.0197103
rno-miR-540-5p	chr6	133706216	133706238	+	1.551	0.0114191
rno-miR-149-3p	chr9	100016501	100016518	+	1.548	0.015128
rno-miR-299a-3p	chr6	133859362	133859382	+	1.534	0.0352826
rno-miR-6318	chr19	37262650	37262671	-	1.448	0.0173169
rno-miR-487b-5p	chr6	133877136	133877158	+	1.446	0.0220598
rno-miR-503-5p	chrX	158584862	158584884	+	1.421	0.0247255
rno-miR-296-5p	chr3	172357535	172357555	-	1.385	0.0296595
rno-miR-192-5p	chr1	221634994	221635014	+	1.369	0.0116321
rno-miR-184	chr8	97175666	97175687	-	1.325	0.0204685
rno-miR-181a-1-3p	chr13	54952796	54952817	+	1.322	0.00665385
rno-miR-30c-1-3p	chr5	139699889	139699910	-	1.267	0.0109113
rno-miR-3548	chr5	173489420	173489441	+	1.255	0.0274697
rno-miR-384-5p	chrX	76301813	76301835	-	1.226	0.0346611
rno-miR-653-3p	chr4	28658901	28658922	-	1.224	0.0366725
rno-miR-101b-3p	chr1	247263783	247263803	+	1.217	0.00918217
rno-miR-190a-5p	chr8	73030096	73030117	-	1.165	0.0104867
rno-miR-1956-5p	chr2	243819840	243819861	+	1.118	0.0436698
rno-miR-140-5p	chr19	39608972	39608993	+	1.106	0.00926649
rno-miR-881-5p	chrX	151283958	151283976	-	1.083	0.0373243
rno-miR-448-5p	chrX	118277696	118277717	+	1.054	0.0184963
rno-miR-3561-5p	chr7	26427785	26427805	-	1.004	0.0362492
rno-miR-494-3p	chr6	133864418	133864440	+	-1.012	0.0358312
rno-miR-676	chrX	70207069	70207090	+	-1.046	0.0348311
rno-miR-505-3p	chrX	143517019	143517038	-	-1.112	0.0397278
rno-miR-871-3p	chrX	151287798	151287819	-	-1.121	0.0266467
rno-miR-1912-3p	chrX	118130705	118130723	+	-1.132	0.0292685
rno-miR-92b-3p	chr2	188541044	188541065	-	-1.138	0.0293131
rno-miR-551b-5p	chr2	116867664	116867686	+	-1.176	0.0252042
rno-miR-449c-3p	chr2	44896110	44896126	+	-1.204	0.0310864
rno-miR-219a-5p	chr20	3816227	3816247	-	-1.219	0.0268253
rno-miR-203a-3p	chr6	136705012	136705033	+	-1.239	0.0326739
rno-miR-674-5p	chr3	108864472	108864493	+	-1.244	0.0320171
rno-miR-499-5p	chr3	151138866	151138886	+	-1.266	0.034936
rno-miR-485-5p	chr6	133885310	133885331	+	-1.296	0.0140937
rno-miR-218a-1-3p	chr14	66923109	66923129	-	-1.316	0.0172939
rno-miR-379-5p	chr6	133857715	133857735	+	-1.329	0.030552
rno-miR-34b-5p	chr8	55492590	55492612	-	-1.348	0.0227314
rno-miR-487b-3p	chr6	133877173	133877194	+	-1.386	0.0188192
rno-miR-30d-5p	chr7	109286512	109286533	-	-1.388	0.0298932
rno-miR-598-3p	chr15	47057543	47057564	+	-1.401	0.0275183
rno-miR-3084b-3p	chr5	86767074	86767094	+	-1.404	0.0162245
rno-miR-186-3p	chr2	263873812	263873832	+	-1.421	0.0141196
rno-miR-205	chr13	112233336	112233358	-	-1.429	0.0289509
rno-miR-331-5p	chr7	34881166	34881184	-	-1.453	0.0339829
rno-miR-296-3p	chr3	172357500	172357521	-	-1.457	0.00776592
rno-miR-434-3p	chr6	133716297	133716318	+	-1.461	0.0254283
rno-miR-126a-5p	chr3	4042496	4042516	+	-1.474	0.0312695
rno-miR-92b-5p	chr2	188541083	188541106	-	-1.489	0.011189
rno-miR-451-3p	chr10	65291210	65291232	-	-1.498	0.0241283
rno-miR-219a-5p	chr3	8407487	8407507	-	-1.501	0.0431866
rno-miR-125b-5p	chr11	16097362	16097383	+	-1.521	0.0143792
rno-miR-582-3p	chr2	40863797	40863818	+	-1.538	0.0335725
rno-miR-29b-1-5p	chr4	58344355	58344376	-	-1.541	0.0305433
rno-miR-17-5p	chrX	140117936	140117958	-	-1.572	0.0220294
rno-miR-543-3p	chr6	133866708	133866728	+	-1.582	0.00721305
rno-miR-194-3p	chr1	221634836	221634856	+	-1.586	0.0392782
rno-miR-26a-5p	chr8	127714456	127714477	+	-1.588	0.0216316
rno-miR-1193-5p	chr6	133864729	133864748	+	-1.602	0.0170072
rno-miR-582-5p	chr2	40863760	40863781	+	-1.625	0.0220826
rno-let-7d-5p	chr17	16419993	16420014	+	-1.627	0.0390757
rno-miR-483-3p	chr1	215832094	215832115	-	-1.628	0.0245156
rno-miR-194-5p	chr1	221634800	221634821	+	-1.654	0.025372
rno-miR-455-5p	chr5	79097218	79097239	+	-1.673	0.0220037
rno-miR-181b-2-3p	chr3	23151507	23151528	+	-1.697	0.0252286
rno-miR-293-3p	chr1	64537114	64537135	-	-1.714	0.0168634
rno-miR-668	chr6	133885183	133885206	+	-1.715	0.0265564
rno-miR-7b	chr9	10812491	10812513	-	-1.728	0.0369049
rno-miR-483-5p	chr1	215832132	215832153	-	-1.762	0.0232655
rno-let-7g-5p	chr8	114874463	114874484	+	-1.792	0.0327561
rno-miR-501-3p	chrX	16117924	16117946	+	-1.824	0.0105439
rno-miR-764-3p	chrX	118123315	118123337	+	-1.863	0.0225005
rno-miR-127-5p	chr6	133713452	133713474	+	-1.873	0.0327769
rno-miR-322-5p	chrX	158584564	158584585	+	-1.879	0.0122025
rno-miR-29c-3p	chr1	38238957	38238978	+	-1.916	0.0348342
rno-miR-547-5p	chrX	155338851	155338872	+	-1.934	0.0289765
rno-miR-667-5p	chr6	133869584	133869607	+	-1.943	0.0400418
rno-miR-1949	chr18	28353214	28353236	+	-1.958	0.0331717
rno-miR-742-5p	chrX	151260359	151260379	-	-1.968	0.0398608
rno-miR-3585-5p	chrX	155344207	155344228	+	-2.007	0.0261024
rno-miR-339-3p	chr12	17369052	17369074	+	-2.032	0.0298934
rno-miR-376a-5p	chr6	133873617	133873637	+	-2.067	0.0289491
rno-miR-101a-3p	chr5	120168445	120168465	-	-2.083	0.0352628
rno-miR-339-5p	chr12	17369017	17369039	+	-2.124	0.0220313
rno-miR-568	chr11	61996089	61996108	-	-2.161	0.0335641
rno-miR-1843a-5p	chr6	103567625	103567645	-	-2.194	0.0368804
rno-miR-497-3p	chr10	56845017	56845039	+	-2.229	0.0398145
rno-miR-3596b	chr17	16419995	16420014	-	-2.261	0.0212821
rno-miR-99b-3p	chr1	59704260	59704281	+	-2.281	0.0296543
rno-miR-551b-3p	chr2	116867702	116867724	+	-2.295	0.00758105
rno-miR-6317	chr1	259080746	259080766	-	-2.325	0.0224992
rno-miR-203b-5p	chr6	136705012	136705031	-	-2.353	0.0438063
rno-miR-22-5p	chr10	62299610	62299631	+	-2.369	0.0169501
rno-miR-30c-5p	chr9	29562389	29562411	+	-2.405	0.0313498
rno-miR-382-3p	chr6	133884226	133884246	+	-2.417	0.0251132
rno-miR-702-5p	chr12	22721932	22721952	-	-2.417	0.0260587
rno-miR-3596a	chr8	45753280	45753301	-	-2.438	0.0294209
rno-miR-499-5p	chr3	151138866	151138886	+	-2.461	0.0100036
rno-miR-200a-3p	chr5	173489380	173489401	-	-2.514	0.015411
rno-miR-19b-3p	chr15	100180517	100180539	+	-2.549	0.00175348
rno-miR-145-3p	chr18	56969921	56969941	-	-2.589	0.00924276
rno-miR-369-3p	chr6	133893741	133893761	+	-2.614	0.0283933
rno-miR-135a-3p	chr7	32894894	32894915	-	-2.649	0.0242608
rno-miR-322-3p	chrX	158148221	158148240	+	-2.684	0.0241871
rno-miR-152-5p	chr10	84719333	84719355	+	-2.728	0.0197909
rno-miR-3084b-3p	chr6	91645148	91645169	-	-2.752	0.0243689
rno-miR-23a-3p	chr19	25318627	25318647	+	-2.801	0.0282549
rno-miR-673-3p	chr6	133691431	133691452	+	-2.834	0.0223787
rno-miR-330-5p	chr1	80092701	80092722	+	-2.877	0.0306158
rno-miR-3099	chr1	70136980	70137001	-	-2.905	0.0293718
rno-miR-324-3p	chr10	56621176	56621197	+	-2.944	0.0306075
rno-miR-20b-5p	chrX	140117560	140117582	-	-2.976	0.00135309
rno-miR-135a-5p	chr7	32894932	32894954	-	-3.008	0.0255139
rno-miR-133a-5p	chr18	2052529	2052550	-	-3.042	0.0363163
rno-miR-23a-3p	chr19	25318627	25318647	+	-3.067	0.0170319
rno-miR-181a-5p	chr13	54952756	54952778	+	-3.109	0.0202077
rno-miR-1306-5p	chr11	86857641	86857662	+	-3.142	0.0193342
rno-miR-493-5p	chr6	133699522	133699543	+	-3.187	0.0282174
rno-miR-130a-5p	chr3	72141089	72141110	-	-3.221	0.03137
rno-miR-216b-3p	chr14	113101136	113101155	+	-3.263	0.0336739
rno-miR-3580-5p	chrX	151295661	151295682	-	-3.304	0.0151599
rno-miR-195-5p	chr10	56845315	56845335	+	-3.331	0.0263571
rno-miR-190a-3p	chr8	73030060	73030081	-	-3.367	0.0117403
rno-miR-192-5p	chr1	221634994	221635014	+	-3.569	0.0296292
rno-miR-34b-3p	chr8	55492554	55492575	-	-3.748	0.0241568
rno-let-7e-3p	chr1	59704440	59704461	+	-3.772	0.0364373
rno-miR-451-5p	chr10	65291238	65291259	-	-3.809	0.0397116
rno-miR-216b-5p	chr14	113101097	113101118	+	-3.846	0.0125397
rno-miR-143-5p	chr18	56971332	56971352	-	-3.984	0.014719
rno-miR-10a-5p	chr10	84165971	84165993	+	-4.008	0.0219793
rno-miR-122b	chr18	60755299	60755318	-	-4.552	0.0253301
rno-miR-3064-5p	chr10	94982094	94982113	-	-4.663	0.0137804
rno-miR-28-3p	chr11	79380534	79380555	-	-5.047	0.0246509
rno-miR-484	chr10	27855	27876	-	-6.152	0.0349225
