# Supplementary material for: Circulating miRNAs Correlate With rIPC‐Induced Cardioprotection and Its Impairment in Diabetic Myocardial Infarction via AMPK Signalling
Source: J Cell Mol Med. 2026 May 13;30(10):e71163. doi: 10.1111/jcmm.71163 (PMC13171722; doi:10.1111/jcmm.71163)
Supplement: Supplementary file 6 — Table S5: Differentially expressed genes compared between hypoxic H9c2 cells treated with and without miR‐19a‐3p mimics. [file JCMM-30-e71163-s009.xlsx]

## Sheet: Sheet1
#ID	gene_name	log2FC (miR-19a-3p vs HYP)	Pvalue
ENSRNOG00000012509	Il17f	7.74176	0.01728
ENSRNOG00000004649	Il1b	6.27477	0.02525
ENSRNOG00000037082	Mybphl	6.03353	0.0106
ENSRNOG00000031024	Sirpd	5.55089	0.03005
ENSRNOG00000027655	Clec4b2	5.42897	0.03308
ENSRNOG00000028043	Cxcl3	5.29918	0.01527
ENSRNOG00000002802	Cxcl1	4.96329	0.01045
ENSRNOG00000050110	Stfa2	4.92953	0.04098
ENSRNOG00000036834	Gpr84	4.86189	0.04327
ENSRNOG00000005968	Hoxa2	4.7232	0.0495
ENSRNOG00000061394	Clec4e	4.67486	0.02983
ENSRNOG00000020136	Tgm1	4.43542	0.04793
ENSRNOG00000022859	Trem1	4.30339	0.02761
ENSRNOG00000046699	Slpi	4.27498	0.00159
ENSRNOG00000011420	Mtmr7	3.88542	0.0369
ENSRNOG00000055716	Oscar	3.75177	0.04285
ENSRNOG00000036677	Slc16a3	3.73288	0.04712
ENSRNOG00000032991	Rufy4	3.45643	0.02969
ENSRNOG00000016573	Dgat2	3.42675	0.0029
ENSRNOG00000037409	Scimp	3.40571	0.02948
ENSRNOG00000003254	Il23a	3.39905	0.03102
ENSRNOG00000047606	Bcl2a1	3.29942	0.02265
ENSRNOG00000021560	Cass4	3.28172	0.02423
ENSRNOG00000011483	S100a9	3.27256	0.03573
ENSRNOG00000008759	Csf3r	3.20214	0.0289
ENSRNOG00000013262	Myl1	3.18058	0.0048
ENSRNOG00000028548	Ccl9	3.14295	0.02751
ENSRNOG00000054954	Lilrb2	3.10254	0.00848
ENSRNOG00000016044	Mab21l3	3.06832	0.01759
ENSRNOG00000050968	Ptger2	3.04009	0.04499
ENSRNOG00000030930	Samsn1	2.97412	0.02095
ENSRNOG00000009822	Tlr2	2.92126	0.00926
ENSRNOG00000002336	Gabra4	2.80376	0.04644
ENSRNOG00000038286	Slamf6	2.79335	0.04502
ENSRNOG00000003170	Nlrp3	2.74093	0.03837
ENSRNOG00000043098	Mt2A	2.73823	0.04131
ENSRNOG00000008855	Gjb2	2.72431	0.02577
ENSRNOG00000058940	Rab11fip1	2.6663	0.02734
ENSRNOG00000017159	Dsc3	2.64163	0.02579
ENSRNOG00000028896	A2m	2.63855	0.03983
ENSRNOG00000046663	Fcgr2a	2.63731	0.04401
ENSRNOG00000000281	Prodh1	2.58804	0.04089
ENSRNOG00000013380	Rhov	2.4928	0.01297
ENSRNOG00000019728	Itgam	2.49214	0.0295
ENSRNOG00000006855	Padi4	2.48392	0.02456
ENSRNOG00000002469	Trim7	2.46243	0.00504
ENSRNOG00000000529	Pim1	2.45076	0.04942
ENSRNOG00000000708	Sgsm1	2.44042	0.00922
ENSRNOG00000018915	Tagap	2.4383	0.00457
ENSRNOG00000003135	Fcrlb	2.41342	0.0036
ENSRNOG00000013771	Clca2	2.35632	0.03954
ENSRNOG00000019751	Cyb5r2	2.34248	0.04438
ENSRNOG00000025781	Sec31b	2.326	0.03246
ENSRNOG00000036880	Arl5c	2.32583	0.00085
ENSRNOG00000001476	Cldn4	2.31382	0.03852
ENSRNOG00000011820	Acpp	2.30151	0.00775
ENSRNOG00000058645	Tnc	2.26125	0.01488
ENSRNOG00000003028	Dnah17	2.25681	0.01489
ENSRNOG00000004125	C4bpb	2.21931	0.00781
ENSRNOG00000054052	Ppp4r4	2.19299	0.04708
ENSRNOG00000037339	Siglec10	2.18233	0.0132
ENSRNOG00000001757	Tm4sf19	2.17722	0.02172
ENSRNOG00000014202	Snx20	2.16603	0.02747
ENSRNOG00000030101	Traip	2.15559	0.04933
ENSRNOG00000001216	Trpm2	2.13832	0.03704
ENSRNOG00000060130	Ypel4	2.12558	0.00153
ENSRNOG00000007271	Map3k9	2.0976	0.04412
ENSRNOG00000037275	Tlcd2	2.07339	0.02694
ENSRNOG00000011892	Slc36a2	2.07231	0.02406
ENSRNOG00000014218	Tmem25	2.06466	0.03069
ENSRNOG00000019737	Sema4a	2.04388	0.01384
ENSRNOG00000012965	Themis2	2.03831	0.04768
ENSRNOG00000003098	Prom1	1.98317	0.03866
ENSRNOG00000057092	Slfn4	1.97494	0.02608
ENSRNOG00000005770	Sostdc1	1.96757	0.03385
ENSRNOG00000026053	Grem1	1.96575	0.0401
ENSRNOG00000013465	Tepp	1.96532	0.0118
ENSRNOG00000027730	Nxpe1	1.92202	0.00414
ENSRNOG00000008058	Tmprss5	1.91155	0.04185
ENSRNOG00000016945	Pla2g2a	1.90391	0.00698
ENSRNOG00000029528	Cbs	1.90371	0.04701
ENSRNOG00000052357	Fosl2	1.90191	0.04661
ENSRNOG00000038722	Tlr1	1.90032	0.0168
ENSRNOG00000007765	Frzb	1.89225	0.02994
ENSRNOG00000024931	Ccdc88b	1.87253	0.01176
ENSRNOG00000020562	Slc22a18	1.87213	0.03553
ENSRNOG00000003195	Caskin1	1.86547	0.00989
ENSRNOG00000009052	Igf2bp3	1.86315	0.04756
ENSRNOG00000057058	Cd300a	1.85474	0.0408
ENSRNOG00000007069	Adhfe1	1.85187	0.03628
ENSRNOG00000013309	Pik3ap1	1.84865	0.01246
ENSRNOG00000008168	Wnt5b	1.83562	0.01979
ENSRNOG00000030269	Atp2b2	1.82716	0.0043
ENSRNOG00000042939	Nrip2	1.82369	0.04929
ENSRNOG00000007561	Glb1l2	1.82309	0.01815
ENSRNOG00000020995	Fut1	1.82034	0.02804
ENSRNOG00000013515	Ptpru	1.8166	0.03956
ENSRNOG00000007810	Gdf6	1.8152	0.0497
ENSRNOG00000006314	Zbp1	1.80538	0.02715
ENSRNOG00000006079	Psd4	1.80112	0.0019
ENSRNOG00000000463	Col11a2	1.80014	0.01629
ENSRNOG00000049642	Smim5	1.79527	0.01565
ENSRNOG00000008754	Flvcr2	1.785	0.01541
ENSRNOG00000025151	Ildr2	1.78237	0.01928
ENSRNOG00000003777	Chrne	1.77827	0.02014
ENSRNOG00000024712	Insc	1.77803	0.01583
ENSRNOG00000061182	Gabre	1.77582	0.03291
ENSRNOG00000007408	Ebf4	1.77297	0.0465
ENSRNOG00000018692	Mc4r	1.77255	0.00412
ENSRNOG00000061731	Plxnb3	1.77139	0.01795
ENSRNOG00000016377	Cep55	1.76236	0.00639
ENSRNOG00000053122	Scn1a	1.75552	0.03693
ENSRNOG00000008846	Plag1	1.74724	0.04572
ENSRNOG00000003745	Atf3	1.73644	0.00508
ENSRNOG00000054999	Hilpda	1.72875	0.03682
ENSRNOG00000001979	Rcan1	1.72497	0.02335
ENSRNOG00000007032	Amigo2	1.72112	0.00428
ENSRNOG00000000891	Zfp958	1.71838	0.00589
ENSRNOG00000020606	B3gnt8	1.71721	0.03253
ENSRNOG00000008693	Tssk3	1.71043	0.00382
ENSRNOG00000000500	Scube3	1.70643	0.01057
ENSRNOG00000007060	Plin2	1.70054	0.03297
ENSRNOG00000033202	Fbxo41	1.70008	0.00125
ENSRNOG00000008942	Pcare	1.6895	0.04218
ENSRNOG00000027869	Sox5	1.68615	0.03495
ENSRNOG00000031782	Col6a4	1.6758	0.03004
ENSRNOG00000000653	Nr5a2	1.67458	0.0347
ENSRNOG00000010319	Lcp1	1.67084	0.0237
ENSRNOG00000025764	AC128848.1	1.66875	0.00226
ENSRNOG00000008010	Hoxb5	1.66443	0.01133
ENSRNOG00000059140	Myo1g	1.65809	0.00266
ENSRNOG00000008857	Adamts10	1.65749	0.04892
ENSRNOG00000033372	Klhl24	1.65499	0.03936
ENSRNOG00000006462	Ero1a	1.64974	0.0235
ENSRNOG00000016070	Trpc3	1.64358	0.0312
ENSRNOG00000020845	Tyrobp	1.63454	0.00245
ENSRNOG00000051915	Spred3	1.62695	0.04197
ENSRNOG00000028261	Tppp	1.61963	0.00864
ENSRNOG00000009726	Grip2	1.61867	0.01656
ENSRNOG00000003546	Tnfrsf12a	1.61585	0.04667
ENSRNOG00000029370	Abhd3	1.6157	0.04519
ENSRNOG00000050318	Fsd1	1.61069	0.03012
ENSRNOG00000046377	Btnl9	1.6095	1e-05
ENSRNOG00000006116	Hk2	1.60947	0.02433
ENSRNOG00000013922	Dok2	1.60036	0.00069
ENSRNOG00000013914	Gpr132	1.58683	0.01952
ENSRNOG00000003709	Kmo	1.58549	0.00755
ENSRNOG00000051952	Tes	1.58382	0.04357
ENSRNOG00000000412	Slc35f1	1.58059	0.03131
ENSRNOG00000010666	Wisp2	1.57399	0.03907
ENSRNOG00000049115	Ccr5	1.57366	0.00927
ENSRNOG00000053979	Egf	1.57051	0.04316
ENSRNOG00000021334	Lag3	1.56131	0.03805
ENSRNOG00000027894	Iqgap3	1.55714	0.02637
ENSRNOG00000011852	Myo6	1.5494	0.02216
ENSRNOG00000014847	Rassf10	1.54372	0.03684
ENSRNOG00000001544	Cyyr1	1.53712	0.00309
ENSRNOG00000016257	Cotl1	1.53565	0.0447
ENSRNOG00000007808	Nap1l5	1.53475	0.00726
ENSRNOG00000028992	Acan	1.52463	0.0442
ENSRNOG00000058539	Ccnb1	1.5228	0.02915
ENSRNOG00000055650	Pou2f2	1.52263	0.02824
ENSRNOG00000011885	Rhpn2	1.5209	0.04356
ENSRNOG00000048004	Garem2	1.51867	0.03902
ENSRNOG00000012347	Gata2	1.51624	0.04151
ENSRNOG00000020346	Best1	1.51471	0.02753
ENSRNOG00000060703	Troap	1.50877	0.00455
ENSRNOG00000014835	Il1rl1	1.5071	0.0021
ENSRNOG00000021735	Akr1c15	1.50497	0.02409
ENSRNOG00000005900	Slc2a6	1.49316	0.00176
ENSRNOG00000010519	Cyp39a1	1.49159	0.02617
ENSRNOG00000029022	Zfp112	1.48493	0.02038
ENSRNOG00000015596	Efhd1	1.48085	0.01036
ENSRNOG00000016488	Pltp	1.47988	0.01197
ENSRNOG00000007955	Timp4	1.47201	0.04161
ENSRNOG00000017002	Adrb1	1.47058	0.03903
ENSRNOG00000042771	Apol3	1.46976	0.02382
ENSRNOG00000015353	Prss12	1.46723	0.03011
ENSRNOG00000024651	Greb1	1.46594	0.02027
ENSRNOG00000026336	Tmem255b	1.45629	0.01133
ENSRNOG00000009334	Knstrn	1.45468	0.00792
ENSRNOG00000019587	Ptprn	1.45327	0.0225
ENSRNOG00000026644	Glipr1	1.45272	0.04297
ENSRNOG00000015131	Ube2c	1.4458	0.01459
ENSRNOG00000008323	Pitpnm3	1.44543	0.01174
ENSRNOG00000020465	Ripk3	1.44431	0.02321
ENSRNOG00000013123	Scube2	1.44238	0.03814
ENSRNOG00000021669	Mybl1	1.43794	0.04848
ENSRNOG00000010128	Slc27a2	1.43686	0.02301
ENSRNOG00000047800	C5ar1	1.43381	0.04107
ENSRNOG00000013112	Dusp13	1.43232	0.01681
ENSRNOG00000001724	Atp13a3	1.43079	0.03111
ENSRNOG00000004595	Pou6f1	1.42892	0.00628
ENSRNOG00000018824	Slc7a5	1.42762	0.0036
ENSRNOG00000010266	Cd180	1.41989	0.04774
ENSRNOG00000049983	Shd	1.41875	0.0385
ENSRNOG00000021029	Hamp	1.41775	0.0496
ENSRNOG00000005046	Tspan13	1.41186	0.01538
ENSRNOG00000013973	Lcn2	1.4111	0.03336
ENSRNOG00000012058	Egflam	1.40824	0.03447
ENSRNOG00000061147	Fam189a2	1.40309	0.02614
ENSRNOG00000015491	Rcl1	1.4003	0.03766
ENSRNOG00000046120	Uchl3	1.39695	0.0188
ENSRNOG00000032339	Rasl12	1.39564	0.01318
ENSRNOG00000008237	Unc13b	1.39393	0.01276
ENSRNOG00000015554	Ankdd1a	1.39202	0.04455
ENSRNOG00000008409	Myo1f	1.3891	0.02566
ENSRNOG00000033338	Gimap6	1.38527	0.04362
ENSRNOG00000003498	Olr1585	1.38151	0.00429
ENSRNOG00000003104	Trpv2	1.373	0.01044
ENSRNOG00000053272	Chi3l1	1.3629	0.03043
ENSRNOG00000005998	Smoc1	1.36204	0.02926
ENSRNOG00000015397	Cpne7	1.35761	0.0086
ENSRNOG00000018029	Doc2g	1.35628	0.04529
ENSRNOG00000038035	Kif4a	1.35429	0.00219
ENSRNOG00000050819	Birc5	1.35183	0.02009
ENSRNOG00000019100	Kif2c	1.34992	0.00462
ENSRNOG00000016225	Fgd3	1.34912	0.03066
ENSRNOG00000009503	Depdc1	1.34795	0.00064
ENSRNOG00000019838	Gmfg	1.3407	0.01294
ENSRNOG00000057221	Scn3b	1.34014	0.04076
ENSRNOG00000003785	Usp43	1.33596	0.04675
ENSRNOG00000027839	Ptk2b	1.33537	0.02674
ENSRNOG00000002540	Rhoh	1.331	0.01187
ENSRNOG00000060693	Catsperg	1.32979	0.02386
ENSRNOG00000005133	Mapt	1.31982	0.02279
ENSRNOG00000022619	Fth1	1.31972	0.01113
ENSRNOG00000023546	Hspb1	1.31647	0.02345
ENSRNOG00000019869	Lrfn1	1.31552	0.00276
ENSRNOG00000011145	Crhr2	1.31482	0.04122
ENSRNOG00000020583	Fcgrt	1.30584	0.04626
ENSRNOG00000023549	Samd5	1.30143	0.0051
ENSRNOG00000011657	Kbtbd6	1.30094	0.00075
ENSRNOG00000008056	Ankrd9	1.30057	0.04773
ENSRNOG00000013589	Cxcl12	1.29908	0.03547
ENSRNOG00000002258	Tmem150c	1.29833	0.03329
ENSRNOG00000061160	Htra4	1.29636	0.00559
ENSRNOG00000020105	Klhl30	1.29601	0.00127
ENSRNOG00000004404	Tac4	1.29532	0.01446
ENSRNOG00000009148	Cyb5rl	1.29371	0.03963
ENSRNOG00000014786	Ccne1	1.2858	0.00029
ENSRNOG00000005370	S1pr4	1.28145	0.04425
ENSRNOG00000012294	Heph	1.28121	0.02698
ENSRNOG00000005378	Gna15	1.27632	0.02426
ENSRNOG00000025587	Plagl1	1.27368	0.02955
ENSRNOG00000024631	Chadl	1.26783	0.01325
ENSRNOG00000024056	Zfp17	1.26763	0.04319
ENSRNOG00000013840	Ankrd2	1.26576	0.00265
ENSRNOG00000062306	Cyp4f17	1.26377	0.00916
ENSRNOG00000018716	Dennd2c	1.26365	0.00935
ENSRNOG00000005620	Lcp2	1.26337	0.02417
ENSRNOG00000006170	Bach2	1.26265	0.00595
ENSRNOG00000012719	Tdrd12	1.25835	0.03393
ENSRNOG00000019573	Lcat	1.25591	0.00902
ENSRNOG00000014294	Ptpn6	1.25428	0.01887
ENSRNOG00000021474	Siglec5	1.2535	0.01751
ENSRNOG00000033665	Mrgprx2	1.2519	0.0187
ENSRNOG00000048321	Tnfsf8	1.25034	0.02187
ENSRNOG00000006783	Neb	1.25034	0.01346
ENSRNOG00000025167	Sema4b	1.24646	0.04625
ENSRNOG00000036692	Gcgr	1.24261	0.00491
ENSRNOG00000047578	Ccdc28b	1.23855	0.03437
ENSRNOG00000017672	Akr1c14	1.23808	0.01578
ENSRNOG00000001410	Gigyf1	1.23667	0.04962
ENSRNOG00000017912	Atp2a3	1.23585	0.02376
ENSRNOG00000052296	Shank3	1.23092	0.02202
ENSRNOG00000005708	Mmp16	1.23057	0.04171
ENSRNOG00000053638	Clec12b	1.22884	0.02624
ENSRNOG00000024878	Rbm44	1.22803	0.03309
ENSRNOG00000009145	Klf12	1.22445	0.04602
ENSRNOG00000000177	Plpp2	1.22375	0.01322
ENSRNOG00000030151	Thsd7a	1.22256	0.00369
ENSRNOG00000026564	Ptpdc1	1.2221	0.00026
ENSRNOG00000010763	Fam181b	1.22106	0.03962
ENSRNOG00000033658	Kntc1	1.22001	0.01468
ENSRNOG00000004193	Klhl12	1.21772	0.03508
ENSRNOG00000008659	Arhgap21	1.21699	0.04175
ENSRNOG00000002980	Tsr1	1.21693	0.04269
ENSRNOG00000001480	Ncf1	1.2144	0.00114
ENSRNOG00000059968	Jak2	1.21201	0.01344
ENSRNOG00000026941	Tril	1.20776	0.03703
ENSRNOG00000033234	Ccrl2	1.20485	0.04835
ENSRNOG00000049828	Crlf2	1.20422	0.02157
ENSRNOG00000014605	Lig4	1.20388	0.02298
ENSRNOG00000046949	Kcnb1	1.19897	0.0497
ENSRNOG00000007567	Rem1	1.19889	0.00682
ENSRNOG00000017067	Haus1	1.19861	0.04214
ENSRNOG00000016756	Ptgir	1.19695	0.03318
ENSRNOG00000008713	Slc41a2	1.19396	0.01335
ENSRNOG00000016558	Pllp	1.18814	0.04614
ENSRNOG00000022094	Lacc1	1.18729	0.03339
ENSRNOG00000023262	Cenpm	1.18676	0.01642
ENSRNOG00000021578	Wfikkn1	1.18624	0.02556
ENSRNOG00000022694	Plekhg5	1.18561	0.03579
ENSRNOG00000025811	Cfp	1.18111	0.02904
ENSRNOG00000010213	Fgd5	1.18109	0.02459
ENSRNOG00000001607	Adamts1	1.17973	0.03191
ENSRNOG00000001198	Fam222a	1.17453	0.02983
ENSRNOG00000015691	Inka2	1.17323	0.01203
ENSRNOG00000004438	Cntn1	1.17266	0.02193
ENSRNOG00000019985	Asic4	1.17184	0.00808
ENSRNOG00000017622	Npm3	1.17133	0.04361
ENSRNOG00000020300	Lsp1	1.1678	0.00641
ENSRNOG00000008283	B4galt5	1.16589	0.00093
ENSRNOG00000053518	Zscan26	1.16368	0.03774
ENSRNOG00000048450	Cyp4f37	1.156	0.0135
ENSRNOG00000054437	Rel	1.15378	0.04081
ENSRNOG00000011054	Laptm5	1.15298	0.00306
ENSRNOG00000019217	Adrb2	1.15277	0.02982
ENSRNOG00000004667	Gen1	1.15207	0.00379
ENSRNOG00000020706	Kcnn3	1.15191	0.00539
ENSRNOG00000006198	Prr11	1.15015	0.01633
ENSRNOG00000054272	Dhx57	1.15012	0.00768
ENSRNOG00000039476	Pcdhb2	1.14995	0.00957
ENSRNOG00000010994	Has1	1.14705	0.04115
ENSRNOG00000021380	Fads6	1.1461	0.03238
ENSRNOG00000014610	Anpep	1.14008	0.03767
ENSRNOG00000048450	Cyp4f37	1.13855	0.00188
ENSRNOG00000019850	Speg	1.13805	0.02268
ENSRNOG00000016852	Apobec3	1.13802	0.01321
ENSRNOG00000017259	Tacc3	1.13345	0.0285
ENSRNOG00000003622	Cybb	1.13157	0.03633
ENSRNOG00000007604	Igsf8	1.13134	0.02251
ENSRNOG00000005996	Lhx6	1.12538	0.0385
ENSRNOG00000017579	Mylip	1.12394	0.02586
ENSRNOG00000014791	Peg3	1.12323	0.00294
ENSRNOG00000002969	Itpkb	1.1173	0.02399
ENSRNOG00000060949	Anxa8	1.11608	0.03056
ENSRNOG00000000123	Rnf19b	1.11214	0.00498
ENSRNOG00000060054	Doc2b	1.11144	0.00942
ENSRNOG00000059997	Brip1	1.11011	0.00073
ENSRNOG00000026965	Tmem140	1.10921	0.02198
ENSRNOG00000014648	Efnb2	1.10541	0.03926
ENSRNOG00000005659	Aurkb	1.10294	0.04415
ENSRNOG00000020779	Kcna7	1.10229	0.02234
ENSRNOG00000011201	Cmtm8	1.10202	0.04516
ENSRNOG00000024365	Ect2	1.09929	0.02276
ENSRNOG00000019363	Inka1	1.09511	0.01717
ENSRNOG00000037080	Adamts17	1.09123	0.02558
ENSRNOG00000046744	Ankrd29	1.08993	0.03778
ENSRNOG00000000436	Egfl8	1.08691	0.03671
ENSRNOG00000002568	Socs1	1.0805	0.03141
ENSRNOG00000022764	Evi2a	1.08043	0.00738
ENSRNOG00000008586	Aldh1l2	1.07862	0.00051
ENSRNOG00000000394	Srgn	1.07612	0.0494
ENSRNOG00000017309	Rsrp1	1.07514	0.03829
ENSRNOG00000019996	Slc16a1	1.07239	0.0373
ENSRNOG00000050137	Ajap1	1.07178	0.04292
ENSRNOG00000002309	Hlx	1.07112	0.03594
ENSRNOG00000013140	Pdzd2	1.06939	0.01178
ENSRNOG00000002365	Itm2a	1.06878	0.04944
ENSRNOG00000031515	Klra2	1.06379	0.00042
ENSRNOG00000008986	Diaph3	1.06318	0.03676
ENSRNOG00000011901	Rrad	1.06117	0.0053
ENSRNOG00000004736	Ralgps2	1.06105	0.01799
ENSRNOG00000060100	Knl1	1.05886	0.01488
ENSRNOG00000007459	Pcnx1	1.05638	0.04296
ENSRNOG00000055527	Arap3	1.05448	0.01942
ENSRNOG00000047957	Traf5	1.05208	0.00815
ENSRNOG00000018336	Eps8l2	1.05207	0.00079
ENSRNOG00000011425	Ptpn3	1.05205	0.00322
ENSRNOG00000013927	Jag2	1.04876	0.00244
ENSRNOG00000019189	Acat2	1.04734	0.03767
ENSRNOG00000033624	Zfp426	1.04579	0.04745
ENSRNOG00000017448	Exoc3l2	1.04562	0.04475
ENSRNOG00000017746	Pard6a	1.04521	0.03518
ENSRNOG00000014288	Fn1	1.04396	0.00134
ENSRNOG00000008517	Cdc42ep1	1.04141	0.02686
ENSRNOG00000012155	Sox15	1.04	0.00172
ENSRNOG00000048914	Traf1	1.03923	0.03737
ENSRNOG00000007688	Sms	1.03611	0.00797
ENSRNOG00000026953	Gpr88	1.03476	0.0275
ENSRNOG00000004310	Caskin2	1.03197	0.03884
ENSRNOG00000008045	Slamf9	1.03161	0.03833
ENSRNOG00000032002	Hapln1	1.02713	0.00094
ENSRNOG00000021318	Epas1	1.02509	0.0137
ENSRNOG00000000854	Ncr3	1.02416	0.02384
ENSRNOG00000003893	Ccnjl	1.02351	0.02881
ENSRNOG00000017404	Pcmtd2	1.02231	0.03235
ENSRNOG00000004110	Trib2	1.01649	0.00024
ENSRNOG00000057760	Stil	1.01308	0.04672
ENSRNOG00000018770	Pmaip1	1.01223	0.01122
ENSRNOG00000033575	Emid1	1.01097	0.02423
ENSRNOG00000004521	Prpf39	1.0102	0.02947
ENSRNOG00000014387	Chac1	1.00966	0.02453
ENSRNOG00000009347	Arhgap25	1.00802	0.00372
ENSRNOG00000019332	Gtpbp2	1.00784	0.0093
ENSRNOG00000009260	Cnr2	1.00754	0.03319
ENSRNOG00000014508	Mgll	1.00715	0.01932
ENSRNOG00000046086	Tmc8	1.00553	0.00672
ENSRNOG00000004921	Nusap1	1.00495	0.02598
ENSRNOG00000012574	Pum3	1.00302	0.02232
ENSRNOG00000055597	Hdac7	1.00032	0.02502
ENSRNOG00000045846	Rfx2	-1.00087	0.02146
ENSRNOG00000030729	C4b	-1.00206	0.01591
ENSRNOG00000016550	Dclk2	-1.00214	0.01777
ENSRNOG00000011134	Lama2	-1.0025	0.00921
ENSRNOG00000009951	Aif1l	-1.00488	0.02508
ENSRNOG00000039496	Plp2	-1.00821	0.00723
ENSRNOG00000045553	Proser2	-1.01013	0.02401
ENSRNOG00000001431	Rasa4	-1.01015	7e-05
ENSRNOG00000025145	Rmdn1	-1.01073	0.02438
ENSRNOG00000047578	Ccdc28b	-1.01077	0.00307
ENSRNOG00000017446	Ndufs8	-1.01396	0.0214
ENSRNOG00000030763	Dpp4	-1.01417	0.0097
ENSRNOG00000025781	Sec31b	-1.01959	0.02679
ENSRNOG00000003442	Adora1	-1.02647	0.02145
ENSRNOG00000018225	Tp53inp2	-1.02758	0.03437
ENSRNOG00000021812	Scx	-1.0299	0.04892
ENSRNOG00000017118	P4ha3	-1.03183	0.03752
ENSRNOG00000028238	Sh3bgr	-1.03219	0.00518
ENSRNOG00000001842	Mrps35	-1.0323	0.01217
ENSRNOG00000002916	Car4	-1.0343	0.00953
ENSRNOG00000022218	Ifi44	-1.03491	0.02184
ENSRNOG00000032232	Snrpg	-1.03606	0.01914
ENSRNOG00000051619	Asb2	-1.03781	0.00993
ENSRNOG00000015397	Cpne7	-1.03931	0.03814
ENSRNOG00000006557	Cyfip2	-1.04131	0.04928
ENSRNOG00000038740	Gimap7	-1.04324	0.03266
ENSRNOG00000005731	Birc3	-1.0439	0.01377
ENSRNOG00000000007	Gad1	-1.04424	0.0114
ENSRNOG00000018346	Agtr1a	-1.04604	0.00522
ENSRNOG00000008566	Mrpl15	-1.04657	0.03261
ENSRNOG00000052564	Gpx3	-1.04713	0.0217
ENSRNOG00000026828	Scfd2	-1.05105	0.04015
ENSRNOG00000001044	Aimp2	-1.05177	0.03181
ENSRNOG00000018220	Pde4dip	-1.05306	0.02879
ENSRNOG00000009787	Efcc1	-1.0573	0.03127
ENSRNOG00000042419	Acyp2	-1.05733	0.01924
ENSRNOG00000009539	Khdrbs3	-1.06028	0.03245
ENSRNOG00000007261	Gli2	-1.0607	0.01654
ENSRNOG00000006320	Ptges	-1.06079	0.00854
ENSRNOG00000008843	Eci1	-1.061	0.03807
ENSRNOG00000020922	Hspb6	-1.06596	0.04099
ENSRNOG00000020532	Kcnq1	-1.06741	0.00372
ENSRNOG00000016322	Camk2n1	-1.07033	0.02716
ENSRNOG00000005871	Il1rn	-1.07332	0.03628
ENSRNOG00000012584	Aamdc	-1.07393	0.00584
ENSRNOG00000052634	Lsmem2	-1.07549	0.04695
ENSRNOG00000046799	Phb	-1.0766	0.00995
ENSRNOG00000000860	Vwa7	-1.07898	0.00602
ENSRNOG00000016112	Cd274	-1.08049	0.03671
ENSRNOG00000008534	Dusp15	-1.08068	0.04004
ENSRNOG00000022619	Fth1	-1.0844	0.01075
ENSRNOG00000037206	Ccdc77	-1.08586	0.00399
ENSRNOG00000016987	Pstpip2	-1.08832	0.02716
ENSRNOG00000016364	Gba2	-1.09208	0.04524
ENSRNOG00000018106	Neu3	-1.09567	0.0238
ENSRNOG00000031852	Lsamp	-1.09768	0.0234
ENSRNOG00000002831	Wfikkn2	-1.09837	0.04434
ENSRNOG00000014625	Atp5f1d	-1.10311	0.04576
ENSRNOG00000043387	Cpe	-1.1066	0.00799
ENSRNOG00000027742	Adamtsl2	-1.10741	0.04209
ENSRNOG00000000906	Medag	-1.10795	0.04787
ENSRNOG00000020097	Inha	-1.11059	0.03746
ENSRNOG00000030449	Gsta4	-1.11661	0.01338
ENSRNOG00000009144	Lad1	-1.11732	0.02061
ENSRNOG00000019577	Adamts19	-1.11894	0.01364
ENSRNOG00000020151	Cdh1	-1.12029	0.00306
ENSRNOG00000012273	Dmtn	-1.12714	0.04604
ENSRNOG00000058752	Popdc2	-1.14626	0.04749
ENSRNOG00000020399	Ltb4r	-1.14792	0.03674
ENSRNOG00000009919	Acod1	-1.14988	0.01411
ENSRNOG00000007862	Acat1	-1.15003	0.01128
ENSRNOG00000029465	Slc26a10	-1.15162	0.00483
ENSRNOG00000001296	P2rx7	-1.15563	0.02671
ENSRNOG00000009345	Ugt8	-1.15671	0.03733
ENSRNOG00000006740	Castor1	-1.1652	0.04201
ENSRNOG00000001963	Mx2	-1.16551	0.04147
ENSRNOG00000011208	Rapsn	-1.16557	0.02273
ENSRNOG00000003330	Acsf2	-1.17242	0.01188
ENSRNOG00000004009	Xpnpep2	-1.17575	0.02546
ENSRNOG00000000547	Tspyl4	-1.17721	0.00152
ENSRNOG00000023587	Dhtkd1	-1.18334	0.00052
ENSRNOG00000052745	Met	-1.18364	0.02852
ENSRNOG00000001177	Acads	-1.1892	0.03934
ENSRNOG00000007650	Cd63	-1.19343	0.03638
ENSRNOG00000057522	Retreg1	-1.19503	0.03146
ENSRNOG00000020821	Clip3	-1.19515	0.00356
ENSRNOG00000017130	Rhd	-1.20021	0.04768
ENSRNOG00000017752	Mccc2	-1.20072	0.02255
ENSRNOG00000059061	Uqcr10	-1.20101	0.04609
ENSRNOG00000018509	Cx3cr1	-1.20435	0.00621
ENSRNOG00000011226	Timm8a1	-1.20449	0.01517
ENSRNOG00000011782	Got2	-1.20662	0.03661
ENSRNOG00000014202	Snx20	-1.20674	0.04287
ENSRNOG00000007364	Rab15	-1.20677	0.04204
ENSRNOG00000021808	Tecr	-1.20988	0.02706
ENSRNOG00000002946	Socs3	-1.21269	0.00566
ENSRNOG00000004839	B4galnt1	-1.21605	0.02024
ENSRNOG00000017117	Ybx2	-1.22061	0.0008
ENSRNOG00000018371	Tubb6	-1.22078	0.04915
ENSRNOG00000009974	Coq3	-1.22112	0.03791
ENSRNOG00000004303	Timp3	-1.22453	0.00254
ENSRNOG00000050585	Pgam1	-1.22506	0.01103
ENSRNOG00000018241	Ank1	-1.2265	0.00063
ENSRNOG00000023208	Myorg	-1.228	0.01982
ENSRNOG00000018997	Myh7b	-1.23198	0.04258
ENSRNOG00000050509	Ebi3	-1.23249	0.02633
ENSRNOG00000014018	St8sia1	-1.23524	0.02755
ENSRNOG00000047565	Echs1	-1.23594	0.02143
ENSRNOG00000010617	Scube1	-1.23643	0.04933
ENSRNOG00000023162	Car14	-1.23717	0.00438
ENSRNOG00000020129	Cdh3	-1.24341	0.02445
ENSRNOG00000013766	Acaa2	-1.24371	0.03939
ENSRNOG00000013123	Scube2	-1.24795	0.01265
ENSRNOG00000052407	Btk	-1.25316	0.02039
ENSRNOG00000021110	Mllt11	-1.2537	0.01091
ENSRNOG00000006079	Psd4	-1.25408	0.03068
ENSRNOG00000001242	Gstt3	-1.25745	0.01793
ENSRNOG00000036837	Nfe2	-1.25754	0.049
ENSRNOG00000057852	Cacng6	-1.26355	0.01614
ENSRNOG00000025476	Tmem252	-1.26544	0.01872
ENSRNOG00000004697	Baalc	-1.26728	0.01255
ENSRNOG00000019278	Fsd2	-1.26818	0.02013
ENSRNOG00000002338	Dgke	-1.27048	0.0273
ENSRNOG00000028225	Tnni3k	-1.27146	0.02904
ENSRNOG00000049385	Adamtsl4	-1.27155	0.00377
ENSRNOG00000048174	Uqcrq	-1.27367	0.01127
ENSRNOG00000012709	Bag2	-1.27527	0.03149
ENSRNOG00000016837	Ckm	-1.27921	0.04628
ENSRNOG00000027115	Zc2hc1c	-1.28193	0.0251
ENSRNOG00000009736	A4galt	-1.28345	0.04751
ENSRNOG00000019141	Ch25h	-1.28801	0.04595
ENSRNOG00000005615	Gadd45a	-1.29015	0.01445
ENSRNOG00000008217	Madcam1	-1.29205	0.03621
ENSRNOG00000049115	Ccr5	-1.29472	0.02373
ENSRNOG00000008001	Rab3b	-1.29982	0.04762
ENSRNOG00000051307	Aoc3	-1.3062	0.03107
ENSRNOG00000045989	Hba-a3	-1.30754	0.02747
ENSRNOG00000007545	Angptl4	-1.30975	0.04325
ENSRNOG00000019472	Ackr2	-1.31082	0.03312
ENSRNOG00000014835	Il1rl1	-1.312	0.01723
ENSRNOG00000003443	Klf1	-1.31229	0.04135
ENSRNOG00000014078	Ndufb8	-1.31314	0.00309
ENSRNOG00000018692	Mc4r	-1.31314	0.02007
ENSRNOG00000053332	Cdh26	-1.31635	0.03758
ENSRNOG00000007069	Adhfe1	-1.31741	0.01095
ENSRNOG00000010918	Cebpa	-1.31934	0.00641
ENSRNOG00000010558	Ppif	-1.32149	0.03374
ENSRNOG00000020014	Myh14	-1.32439	0.04062
ENSRNOG00000062125	Aox3	-1.32877	0.0418
ENSRNOG00000017163	Pfkp	-1.33933	0.01506
ENSRNOG00000043219	Fbn2	-1.34796	0.02226
ENSRNOG00000011425	Ptpn3	-1.34825	0.00901
ENSRNOG00000004680	Kif5c	-1.35146	0.01051
ENSRNOG00000006119	Slc7a15	-1.35584	0.04609
ENSRNOG00000016587	Ninj1	-1.35681	0.01909
ENSRNOG00000014083	Iqsec3	-1.35782	0.04231
ENSRNOG00000003917	Uck2	-1.36132	0.00092
ENSRNOG00000016308	Il10ra	-1.36152	0.00352
ENSRNOG00000019019	Fitm1	-1.37295	0.01874
ENSRNOG00000012428	Maf	-1.37569	0.02
ENSRNOG00000000827	Ier3	-1.3759	0.0101
ENSRNOG00000007078	Wisp1	-1.37796	0.01899
ENSRNOG00000009912	Fgr	-1.37981	0.04311
ENSRNOG00000019854	Napsa	-1.38861	0.02404
ENSRNOG00000046393	Fau	-1.39163	0.01135
ENSRNOG00000029366	Prrt2	-1.39189	0.02065
ENSRNOG00000043031	Rd3l	-1.39395	0.00588
ENSRNOG00000043426	Kyat3	-1.39425	0.00076
ENSRNOG00000019737	Sema4a	-1.40233	0.02853
ENSRNOG00000008130	Rergl	-1.40354	0.04958
ENSRNOG00000003533	Clcn4	-1.40512	0.01284
ENSRNOG00000029514	Slc26a9	-1.41053	0.0036
ENSRNOG00000039204	Pram1	-1.41411	0.00191
ENSRNOG00000030151	Thsd7a	-1.4155	0.04373
ENSRNOG00000004473	Ppargc1a	-1.41894	0.02739
ENSRNOG00000017002	Adrb1	-1.42026	0.03506
ENSRNOG00000023428	Pik3r5	-1.42047	0.0076
ENSRNOG00000021125	Prdx5	-1.42484	0.00758
ENSRNOG00000008157	Syn2	-1.42694	0.04017
ENSRNOG00000004712	Angptl1	-1.44672	0.01372
ENSRNOG00000059326	Abca9	-1.45028	0.0094
ENSRNOG00000000994	Stxbp2	-1.45126	0.00349
ENSRNOG00000012879	Fabp3	-1.45138	0.03753
ENSRNOG00000006462	Ero1a	-1.45173	0.02082
ENSRNOG00000015668	Ccl19	-1.4558	0.02224
ENSRNOG00000011398	Trmt61a	-1.45692	0.03374
ENSRNOG00000003171	Mpz	-1.4614	0.03986
ENSRNOG00000037199	Spink8	-1.46348	0.04604
ENSRNOG00000002196	Ociad2	-1.47278	0.00364
ENSRNOG00000046658	Omd	-1.47401	0.00574
ENSRNOG00000000488	Hmga1	-1.4785	0.04869
ENSRNOG00000007495	Smpx	-1.47959	0.02321
ENSRNOG00000057988	Pfkm	-1.48146	0.03147
ENSRNOG00000002767	Dlg3	-1.48272	0.02773
ENSRNOG00000004078	Eno3	-1.48609	0.03
ENSRNOG00000008471	Kif21b	-1.49173	0.04577
ENSRNOG00000008846	Plag1	-1.49356	0.03778
ENSRNOG00000032994	Myom3	-1.50461	0.02698
ENSRNOG00000000634	Cabcoco1	-1.50477	0.03371
ENSRNOG00000008933	Plbd1	-1.51026	0.00527
ENSRNOG00000007235	Atp5mc1	-1.51811	0.04748
ENSRNOG00000047174	Pcdha4	-1.52808	0.04323
ENSRNOG00000018627	Plekhb1	-1.53811	0.01753
ENSRNOG00000009298	Fbxo44	-1.54203	0.00542
ENSRNOG00000004249	Tlr7	-1.54313	0.00879
ENSRNOG00000005348	Pamr1	-1.5536	0.03087
ENSRNOG00000029886	Hba-a1	-1.55545	0.01246
ENSRNOG00000003869	Sod3	-1.55627	0.00423
ENSRNOG00000047158	Selenbp1	-1.56097	0.00578
ENSRNOG00000017546	Mylk3	-1.56321	0.04329
ENSRNOG00000008176	Nppa	-1.56513	0.01979
ENSRNOG00000018991	Gsn	-1.56691	0.01334
ENSRNOG00000006075	Fez1	-1.57118	0.01181
ENSRNOG00000000840	Atp6v1g2	-1.57507	0.01506
ENSRNOG00000013515	Ptpru	-1.57805	0.03443
ENSRNOG00000002579	Parm1	-1.57825	0.04315
ENSRNOG00000046663	Fcgr2a	-1.58287	0.0212
ENSRNOG00000053979	Egf	-1.59217	0.01365
ENSRNOG00000004404	Tac4	-1.59395	0.00614
ENSRNOG00000003546	Tnfrsf12a	-1.59403	0.015
ENSRNOG00000058249	Pgk1	-1.59803	0.01914
ENSRNOG00000057347	Cebpb	-1.60251	0.04661
ENSRNOG00000011313	Sorcs1	-1.6061	0.00831
ENSRNOG00000006418	Samhd1	-1.60828	0.04325
ENSRNOG00000019985	Asic4	-1.62015	0.00215
ENSRNOG00000005776	Bcl11b	-1.6246	0.02999
ENSRNOG00000024878	Rbm44	-1.6521	0.00784
ENSRNOG00000030880	Hs6st2	-1.6522	0.04943
ENSRNOG00000015992	Ccl20	-1.66306	0.0399
ENSRNOG00000024688	Erfe	-1.6651	0.01721
ENSRNOG00000026217	Armc2	-1.67162	0.03535
ENSRNOG00000018694	Lipg	-1.68429	0.03212
ENSRNOG00000013554	Treml2	-1.68998	0.03702
ENSRNOG00000020165	Ahsp	-1.69209	0.02639
ENSRNOG00000007475	Gpihbp1	-1.69809	0.01498
ENSRNOG00000037409	Scimp	-1.70234	0.0461
ENSRNOG00000043201	Coq8a	-1.72279	0.02636
ENSRNOG00000020142	Gdf1	-1.74246	0.04405
ENSRNOG00000009153	Cidec	-1.75032	0.00093
ENSRNOG00000032472	Adgrg2	-1.75103	0.03382
ENSRNOG00000050110	Stfa2	-1.75241	0.03963
ENSRNOG00000006715	Ccr1	-1.75521	0.04604
ENSRNOG00000021334	Lag3	-1.75771	0.00432
ENSRNOG00000000552	Col13a1	-1.79092	0.01883
ENSRNOG00000054954	Lilrb2	-1.79294	0.03667
ENSRNOG00000054999	Hilpda	-1.79646	0.01185
ENSRNOG00000059698	Gpr141	-1.79799	0.04333
ENSRNOG00000004197	Asb12	-1.81	0.00012
ENSRNOG00000000708	Sgsm1	-1.81215	0.02706
ENSRNOG00000020622	Cilp2	-1.82818	0.04392
ENSRNOG00000049607	Lrrc10	-1.84838	0.01893
ENSRNOG00000009734	Akr1b8	-1.85799	0.0485
ENSRNOG00000008099	Galnt12	-1.87196	0.00653
ENSRNOG00000001915	Chodl	-1.87306	0.02732
ENSRNOG00000026653	Hcar2	-1.87667	0.01731
ENSRNOG00000015695	Sult5a1	-1.88446	0.02204
ENSRNOG00000002258	Tmem150c	-1.90286	0.04161
ENSRNOG00000010278	Il6	-1.91448	0.00103
ENSRNOG00000060087	Adra1b	-1.93905	0.02735
ENSRNOG00000045738	Ak4	-1.94007	0.04785
ENSRNOG00000001005	Fcer2	-1.95809	0.04763
ENSRNOG00000000566	Pcbd1	-1.96529	0.0111
ENSRNOG00000011420	Mtmr7	-1.97387	0.01459
ENSRNOG00000027730	Nxpe1	-1.97436	0.04154
ENSRNOG00000009073	Tnni1	-1.97943	0.02974
ENSRNOG00000014124	Nod2	-1.99834	0.03512
ENSRNOG00000001736	Bdh1	-2.00642	0.03053
ENSRNOG00000001869	Rab44	-2.02245	0.03997
ENSRNOG00000033444	F10	-2.03899	0.02125
ENSRNOG00000011885	Rhpn2	-2.04706	0.00724
ENSRNOG00000055450	Ckmt2	-2.11094	0.02327
ENSRNOG00000001943	Retnlg	-2.12018	0.00754
ENSRNOG00000007364	Rab15	-2.13634	0.01818
ENSRNOG00000016983	Myh7	-2.13699	0.03639
ENSRNOG00000017198	Hif3a	-2.1615	0.00116
ENSRNOG00000046222	Ceacam4	-2.16231	0.01086
ENSRNOG00000032332	Krt4	-2.16607	0.03223
ENSRNOG00000002417	Serpinb10	-2.22311	0.04448
ENSRNOG00000022839	Ifit3	-2.25582	0.02249
ENSRNOG00000019751	Cyb5r2	-2.29436	0.01143
ENSRNOG00000032002	Hapln1	-2.31546	0.01495
ENSRNOG00000057058	Cd300a	-2.31632	0.04218
ENSRNOG00000011284	Sgms2	-2.3179	0.03177
ENSRNOG00000046834	C3	-2.38538	0.01474
ENSRNOG00000004307	Tor3a	-2.52439	0.02787
ENSRNOG00000008943	Penk	-2.53148	0.00676
ENSRNOG00000018943	Tnnc1	-2.5484	0.01427
ENSRNOG00000050450	Kcnip2	-2.57356	0.04033
ENSRNOG00000030021	Ccl6	-2.61135	0.02214
ENSRNOG00000007461	Klhl41	-2.63356	0.01891
ENSRNOG00000023008	Fam131c	-2.65953	0.04443
ENSRNOG00000014940	Sfrp5	-2.71885	0.0194
ENSRNOG00000001821	Adipoq	-2.74459	0.03412
ENSRNOG00000029079	Hspb7	-2.76254	0.02547
ENSRNOG00000004575	Il1a	-2.84054	0.02991
ENSRNOG00000061394	Clec4e	-2.93812	0.00838
ENSRNOG00000038286	Slamf6	-2.99208	0.00583
ENSRNOG00000020955	Myl3	-3.03762	0.04433
ENSRNOG00000014409	Myl7	-3.43867	0.01708
ENSRNOG00000006320	Ptges	-3.96874	0.01132
ENSRNOG00000012509	Il17f	-3.98401	0.01218
ENSRNOG00000012067	Fam111a	-4.02752	0.02019
ENSRNOG00000008855	Gjb2	-4.08262	0.0265
ENSRNOG00000005780	Adamts13	-4.61894	0.03801
ENSRNOG00000037082	Mybphl	-5.32464	0.03575
ENSRNOG00000009047	Sln	-5.5736	0.02271
