# Supplementary material for: Circulating miRNAs Correlate With rIPC‐Induced Cardioprotection and Its Impairment in Diabetic Myocardial Infarction via AMPK Signalling
Source: J Cell Mol Med. 2026 May 13;30(10):e71163. doi: 10.1111/jcmm.71163 (PMC13171722; doi:10.1111/jcmm.71163)
Supplement: Supplementary file 7 — Table S6: Differentially expressed genes compared between hypoxic H9c2 cells treated with and without miR‐221‐5p mimics. [file JCMM-30-e71163-s001.xlsx]

## Sheet: Sheet1
#ID	gene_name	log2FC (miR-221-5p vs HYP)	Pvalue
ENSRNOG00000030788	Olr35	4.5979	0.02673
ENSRNOG00000025498	Crb2	4.13241	0.01012
ENSRNOG00000020399	Ltb4r	4.1188	0.01258
ENSRNOG00000016085	Mpzl2	4.07542	0.02499
ENSRNOG00000002525	Ptgs2	4.02083	0.0455
ENSRNOG00000027061	Nxpe5l1	3.94443	0.03028
ENSRNOG00000011557	S100a8	3.86465	0.01223
ENSRNOG00000004649	Il1b	3.86114	0.01174
ENSRNOG00000000017	Steap1	3.5933	0.01909
ENSRNOG00000027468	Slc6a15	3.58842	0.04414
ENSRNOG00000028043	Cxcl3	3.58429	0.00873
ENSRNOG00000047606	Bcl2a1	3.57886	0.00639
ENSRNOG00000006281	Hoxa3	3.53865	0.01979
ENSRNOG00000050675	Myl4	3.53712	0.04393
ENSRNOG00000002771	Ereg	3.48407	0.02394
ENSRNOG00000012779	Msr1	3.46033	0.01142
ENSRNOG00000027855	Fcar	3.44731	0.04867
ENSRNOG00000011808	Ghrhr	3.3637	0.03823
ENSRNOG00000037082	Mybphl	3.3225	0.02682
ENSRNOG00000058087	Lilrc2	3.30183	0.04315
ENSRNOG00000024120	Rxfp1	3.24161	0.03288
ENSRNOG00000054286	Rrm2	3.22993	0.01973
ENSRNOG00000013793	C1qtnf9	3.21015	0.03177
ENSRNOG00000016697	Lrrc56	3.1963	0.0269
ENSRNOG00000021560	Cass4	3.19261	0.02276
ENSRNOG00000021243	Siglec1	3.18043	0.00514
ENSRNOG00000001193	Hsf2bp	3.17691	0.02576
ENSRNOG00000014130	Cks2	3.16007	0.01177
ENSRNOG00000018692	Mc4r	3.13672	0.03659
ENSRNOG00000001959	Mx1	3.13528	0.01004
ENSRNOG00000008846	Plag1	3.13456	0.01731
ENSRNOG00000013615	Dntt	3.12234	0.03637
ENSRNOG00000003287	Fbxw10	3.11492	0.0497
ENSRNOG00000002792	Cxcl2	3.10518	0.025
ENSRNOG00000012067	Fam111a	3.08517	0.02213
ENSRNOG00000030410	Zfp958	3.07288	0.04009
ENSRNOG00000007823	Hoxb6	3.05974	0.04995
ENSRNOG00000030930	Samsn1	3.01422	0.02002
ENSRNOG00000020733	Camp	3.0027	0.02207
ENSRNOG00000017248	Prkag3	3.001	0.02285
ENSRNOG00000001352	Hectd4	3.00068	0.00046
ENSRNOG00000008313	Hoxb3	2.99976	0.00525
ENSRNOG00000012280	Ptx3	2.99667	0.02254
ENSRNOG00000003254	Il23a	2.98395	0.02339
ENSRNOG00000019737	Sema4a	2.98293	0.04069
ENSRNOG00000015027	Il18r1	2.94057	0.02784
ENSRNOG00000025624	Arhgap20	2.94022	0.00258
ENSRNOG00000014083	Iqsec3	2.92301	0.00788
ENSRNOG00000060123	Kifc2	2.92116	0.04656
ENSRNOG00000018997	Myh7b	2.92072	0.02709
ENSRNOG00000011227	Atp1b2	2.91537	0.00688
ENSRNOG00000011944	Snx10	2.90693	0.04952
ENSRNOG00000016525	Susd3	2.90543	0.04759
ENSRNOG00000016225	Fgd3	2.90275	0.02571
ENSRNOG00000002469	Trim7	2.89821	0.02135
ENSRNOG00000012302	Gucy1a1	2.88414	0.03855
ENSRNOG00000020835	Hipk4	2.87737	0.00644
ENSRNOG00000013946	Rnf149	2.87366	0.0024
ENSRNOG00000010450	Elovl7	2.8537	0.04227
ENSRNOG00000001376	Mettl7a	2.84443	0.03649
ENSRNOG00000024115	C6	2.83	0.00126
ENSRNOG00000013003	Srms	2.82388	0.04133
ENSRNOG00000047436	Cabyr	2.82313	0.02317
ENSRNOG00000031443	Havcr2	2.8186	0.00398
ENSRNOG00000017113	Ccnt2	2.81498	0.00876
ENSRNOG00000024569	Gimap9	2.81054	0.0008
ENSRNOG00000013771	Clca2	2.80875	0.04325
ENSRNOG00000019914	Fam57b	2.79791	0.00706
ENSRNOG00000007332	Sstr3	2.78704	0.01207
ENSRNOG00000020416	Zfr2	2.78564	0.01017
ENSRNOG00000008693	Tssk3	2.78303	0.03133
ENSRNOG00000017628	Tagln	2.78192	0.01312
ENSRNOG00000021161	Fermt3	2.77841	0.0365
ENSRNOG00000037275	Tlcd2	2.77596	0.04389
ENSRNOG00000034190	Ighm	2.77382	0.03938
ENSRNOG00000043203	Krt75	2.76473	0.00258
ENSRNOG00000054416	Fam124b	2.75876	0.02646
ENSRNOG00000016935	Mapk1ip1	2.74922	0.00862
ENSRNOG00000011777	Spag5	2.73774	0.02669
ENSRNOG00000000463	Col11a2	2.73535	0.0469
ENSRNOG00000013598	Melk	2.73302	0.03056
ENSRNOG00000025889	Gnas	2.71464	0.01413
ENSRNOG00000030101	Traip	2.71176	0.02444
ENSRNOG00000024061	Rarb	2.71011	0.01459
ENSRNOG00000017672	Akr1c14	2.70567	0.0468
ENSRNOG00000007159	Ccl2	2.69692	0.02501
ENSRNOG00000005565	Traf3ip3	2.6915	0.04264
ENSRNOG00000052205	Fgf23	2.68995	0.02526
ENSRNOG00000022101	Crabp2	2.6843	0.02913
ENSRNOG00000013304	Arg1	2.6784	0.04327
ENSRNOG00000016852	Apobec3	2.67669	0.03998
ENSRNOG00000026235	Hk3	2.67007	0.02743
ENSRNOG00000013587	Fam135a	2.65334	0.00182
ENSRNOG00000010181	Clec4d	2.64458	0.02655
ENSRNOG00000029399	Bcam	2.63508	0.02199
ENSRNOG00000002036	Paxbp1	2.63101	0.03871
ENSRNOG00000047295	Prr22	2.62807	0.0014
ENSRNOG00000017002	Adrb1	2.62798	0.03535
ENSRNOG00000046313	Basp1	2.62679	0.0037
ENSRNOG00000053260	Lilrb3a	2.62253	0.0136
ENSRNOG00000017897	Adam8	2.62072	0.01367
ENSRNOG00000003098	Prom1	2.61983	0.01817
ENSRNOG00000000699	Selplg	2.61735	0.02171
ENSRNOG00000011332	Clspn	2.61187	0.01975
ENSRNOG00000056836	Cav1	2.60544	0.04876
ENSRNOG00000004870	Dyrk3	2.60122	0.04836
ENSRNOG00000062306	Cyp4f17	2.6003	0.00909
ENSRNOG00000000499	Tcp11	2.59662	0.02725
ENSRNOG00000054459	Mboat7	2.59563	0.02454
ENSRNOG00000017259	Tacc3	2.58971	0.00876
ENSRNOG00000020374	Tmem8a	2.58816	0.03163
ENSRNOG00000027894	Iqgap3	2.58516	0.00271
ENSRNOG00000018336	Eps8l2	2.58268	0.01057
ENSRNOG00000016044	Mab21l3	2.58209	0.00422
ENSRNOG00000017976	Slco2b1	2.5741	0.03584
ENSRNOG00000045913	Prdm16	2.57218	0.0452
ENSRNOG00000016575	Tnfrsf1b	2.55922	0.02781
ENSRNOG00000013324	Cdh5	2.55563	0.00544
ENSRNOG00000006802	Lrrn1	2.55469	0.0318
ENSRNOG00000007765	Frzb	2.54343	0.04459
ENSRNOG00000011441	Tpd52	2.53488	0.00564
ENSRNOG00000011284	Sgms2	2.52983	0.00894
ENSRNOG00000020465	Ripk3	2.52838	0.03638
ENSRNOG00000033665	Mrgprx2	2.52382	0.00335
ENSRNOG00000014960	Bard1	2.52313	0.03589
ENSRNOG00000019306	Syt12	2.52277	0.0233
ENSRNOG00000002471	Polq	2.51256	0.00951
ENSRNOG00000014288	Fn1	2.51185	0.0383
ENSRNOG00000000781	Rnf39	2.51156	0.04662
ENSRNOG00000026432	Syt7	2.50917	0.04598
ENSRNOG00000007281	Flnc	2.50832	0.02738
ENSRNOG00000046834	C3	2.50269	0.03258
ENSRNOG00000014874	Zfyve28	2.50113	0.00734
ENSRNOG00000058470	Col12a1	2.49757	0.00586
ENSRNOG00000006720	Rnpep	2.49667	0.04253
ENSRNOG00000003669	Myocd	2.49545	0.03351
ENSRNOG00000050697	Ctsz	2.49146	0.03029
ENSRNOG00000014409	Myl7	2.49083	0.0001
ENSRNOG00000017849	Apbb3	2.47788	0.04612
ENSRNOG00000047604	Kbtbd6	2.47178	0.01603
ENSRNOG00000009227	Aplnr	2.46575	0.01669
ENSRNOG00000047306	Stap2	2.4574	0.04724
ENSRNOG00000011483	S100a9	2.45407	0.00346
ENSRNOG00000005115	Asf1b	2.44454	0.03504
ENSRNOG00000055455	Ly49si2	2.44273	0.00583
ENSRNOG00000036603	Ifit1bl	2.44104	0.01148
ENSRNOG00000015354	Aox1	2.43776	0.02424
ENSRNOG00000025764	AC128848.1	2.43061	0.03661
ENSRNOG00000014592	Zbtb46	2.41916	0.0423
ENSRNOG00000015616	Rgs14	2.41719	0.04137
ENSRNOG00000014343	Anln	2.40868	0.01568
ENSRNOG00000016364	Gba2	2.40122	0.0074
ENSRNOG00000043219	Fbn2	2.39777	0.01485
ENSRNOG00000012989	Serinc2	2.38453	0.02847
ENSRNOG00000026306	Clec5a	2.3832	0.01847
ENSRNOG00000011153	Il17ra	2.36069	0.01722
ENSRNOG00000056819	Susd1	2.35989	0.02281
ENSRNOG00000021773	Bop1	2.35508	0.04147
ENSRNOG00000033722	Rnf207	2.35484	0.01316
ENSRNOG00000011398	Trmt61a	2.34842	0.01212
ENSRNOG00000017369	Mustn1	2.34797	0.04286
ENSRNOG00000004162	Pfkfb2	2.34718	0.00588
ENSRNOG00000018262	Ampd3	2.33461	0.01427
ENSRNOG00000011445	Nkain1	2.33459	0.04968
ENSRNOG00000018395	Usp40	2.33174	0.04712
ENSRNOG00000005825	Lyz2	2.32887	0.03791
ENSRNOG00000032426	Slc10a5	2.32779	0.01101
ENSRNOG00000050819	Birc5	2.32583	0.01206
ENSRNOG00000014964	Hp	2.31893	0.0032
ENSRNOG00000007925	Pak6	2.31757	0.04223
ENSRNOG00000001232	Slc19a1	2.31401	0.02959
ENSRNOG00000000840	Atp6v1g2	2.30492	0.03099
ENSRNOG00000027017	Rnasel	2.30359	0.00556
ENSRNOG00000002142	Cds1	2.30313	0.01245
ENSRNOG00000020415	Ramp2	2.29796	0.02678
ENSRNOG00000054218	Il18rap	2.28832	0.03199
ENSRNOG00000013074	Wt1	2.28792	0.01299
ENSRNOG00000006579	Reg3g	2.27584	0.02745
ENSRNOG00000028992	Acan	2.27545	0.04247
ENSRNOG00000015365	Col4a3	2.26906	0.00014
ENSRNOG00000004444	Ikzf1	2.26601	0.01757
ENSRNOG00000015253	Hsf4	2.26291	0.00934
ENSRNOG00000004540	Clec3b	2.25997	0.01518
ENSRNOG00000030763	Dpp4	2.25791	0.01843
ENSRNOG00000020659	Mrpl4	2.25608	0.04241
ENSRNOG00000004921	Nusap1	2.25601	0.04265
ENSRNOG00000021424	Cd300lf	2.25507	0.00571
ENSRNOG00000005141	Hus1	2.25353	0.04716
ENSRNOG00000042944	Cenpw	2.25236	0.01239
ENSRNOG00000008057	Krt7	2.25197	0.0292
ENSRNOG00000053468	Tuba1b	2.23643	0.04876
ENSRNOG00000011593	Hey1	2.22836	0.04356
ENSRNOG00000015160	Gem	2.22308	0.02709
ENSRNOG00000006076	Steap2	2.2203	0.04776
ENSRNOG00000028353	Sox13	2.21821	0.02369
ENSRNOG00000016987	Pstpip2	2.21444	0.04613
ENSRNOG00000037080	Adamts17	2.21401	0.02166
ENSRNOG00000001501	Snrpa	2.20987	0.02625
ENSRNOG00000042825	Cd300le	2.19957	0.00389
ENSRNOG00000025883	Ip6k3	2.19945	0.01015
ENSRNOG00000019048	Sod2	2.19884	0.04802
ENSRNOG00000042250	Cgm4	2.19666	0.02659
ENSRNOG00000058645	Tnc	2.19508	0.03336
ENSRNOG00000049385	Adamtsl4	2.19504	0.01354
ENSRNOG00000011271	Mcc	2.19494	0.04522
ENSRNOG00000003170	Nlrp3	2.19396	0.02474
ENSRNOG00000033202	Fbxo41	2.18753	0.03926
ENSRNOG00000007284	Slc2a1	2.18194	0.02403
ENSRNOG00000019270	P2ry6	2.15412	0.03572
ENSRNOG00000018712	Camk2a	2.14817	0.01862
ENSRNOG00000005615	Gadd45a	2.13586	0.0129
ENSRNOG00000007258	Sbspon	2.13568	0.02473
ENSRNOG00000011329	Pkm	2.12226	0.00052
ENSRNOG00000048738	Hdac6	2.12095	0.0273
ENSRNOG00000004125	C4bpb	2.11373	0.00886
ENSRNOG00000054474	Mastl	2.11314	0.00065
ENSRNOG00000014838	Glipr2	2.11124	0.00885
ENSRNOG00000017064	Tdrd1	2.10515	0.02012
ENSRNOG00000027839	Ptk2b	2.09467	0.0247
ENSRNOG00000045548	Entpd7	2.083	0.02839
ENSRNOG00000021729	Iqub	2.08261	0.01813
ENSRNOG00000032002	Hapln1	2.07528	0.0292
ENSRNOG00000019183	Alox15	2.05949	0.03219
ENSRNOG00000007679	Cyth4	2.05522	0.02924
ENSRNOG00000011648	Aqp1	2.05179	0.00525
ENSRNOG00000009311	Fstl3	2.04983	0.04037
ENSRNOG00000010208	Timp1	2.03394	0.04247
ENSRNOG00000032917	Zfand2a	2.03267	0.02127
ENSRNOG00000001216	Trpm2	2.02711	0.01546
ENSRNOG00000050152	Chsy3	2.02634	0.00978
ENSRNOG00000013973	Lcn2	2.0251	0.02291
ENSRNOG00000028701	C8g	2.0238	0.02233
ENSRNOG00000002979	Tbx19	2.02365	0.03318
ENSRNOG00000004736	Ralgps2	2.01951	0.01403
ENSRNOG00000013564	Dok3	2.01777	0.04688
ENSRNOG00000011201	Cmtm8	2.01043	0.04402
ENSRNOG00000026745	Acsl6	2.00945	0.00232
ENSRNOG00000022012	Tnfrsf18	2.00761	0.04624
ENSRNOG00000022483	Trim50	2.00618	0.04253
ENSRNOG00000015921	Esco2	1.99525	0.01473
ENSRNOG00000042960	Rgcc	1.98711	0.00598
ENSRNOG00000017117	Ybx2	1.98233	0.04852
ENSRNOG00000014303	Lrp11	1.98138	0.04202
ENSRNOG00000058891	Cys1	1.9812	0.03431
ENSRNOG00000030012	Clec4a2	1.97928	0.0369
ENSRNOG00000006388	Pygl	1.97835	0.03326
ENSRNOG00000019328	Phgdh	1.97733	0.01102
ENSRNOG00000062297	Klra5	1.97683	0.0349
ENSRNOG00000005129	Dtx3	1.97265	0.00785
ENSRNOG00000061376	Psca	1.96809	0.04524
ENSRNOG00000033330	Skida1	1.96727	0.01292
ENSRNOG00000003127	Spryd4	1.96678	0.00343
ENSRNOG00000046377	Btnl9	1.95965	0.0386
ENSRNOG00000014835	Il1rl1	1.95847	0.0002
ENSRNOG00000002331	Aldh3a1	1.95782	0.03781
ENSRNOG00000020606	B3gnt8	1.95493	0.03034
ENSRNOG00000005132	Slc52a3	1.94712	0.0404
ENSRNOG00000011145	Crhr2	1.93035	0.02039
ENSRNOG00000017491	Carf	1.92889	0.04552
ENSRNOG00000040122	Myoz1	1.92641	0.0203
ENSRNOG00000011016	Slc7a2	1.92517	0.01284
ENSRNOG00000000885	Auts2	1.9203	0.00274
ENSRNOG00000051548	Lmod1	1.91707	0.04063
ENSRNOG00000019751	Cyb5r2	1.9089	0.01627
ENSRNOG00000025332	Cd109	1.9089	0.028
ENSRNOG00000004839	B4galnt1	1.90828	0.04827
ENSRNOG00000004566	Arhgef15	1.89937	0.04973
ENSRNOG00000012965	Themis2	1.89882	0.02381
ENSRNOG00000000825	Calhm5	1.89241	0.00816
ENSRNOG00000015674	Acap1	1.88575	0.03236
ENSRNOG00000015641	Exoc3l1	1.88472	0.02609
ENSRNOG00000015794	Fam83d	1.88408	0.02961
ENSRNOG00000004500	Myc	1.88296	0.01988
ENSRNOG00000006151	Reg3b	1.88292	0.0363
ENSRNOG00000022009	Mzb1	1.87636	0.04958
ENSRNOG00000032327	Pdia5	1.87562	0.01485
ENSRNOG00000049782	Csf2ra	1.86835	0.00247
ENSRNOG00000005708	Mmp16	1.85715	0.03151
ENSRNOG00000016875	Cbx7	1.8556	0.02248
ENSRNOG00000017067	Haus1	1.85468	0.04585
ENSRNOG00000029055	Ttk	1.85455	0.01198
ENSRNOG00000006094	Cd44	1.8537	0.01828
ENSRNOG00000027125	Mboat1	1.847	0.0135
ENSRNOG00000001427	Orai2	1.84576	0.0257
ENSRNOG00000009204	Il17re	1.84511	0.00054
ENSRNOG00000008885	Chst11	1.84218	0.0287
ENSRNOG00000022975	Nfam1	1.84074	0.02026
ENSRNOG00000013196	Dok5	1.83429	0.02632
ENSRNOG00000004861	Itga4	1.83052	0.00544
ENSRNOG00000047895	Mettl1	1.82876	0.01934
ENSRNOG00000014847	Rassf10	1.82861	0.04715
ENSRNOG00000014829	Prmt3	1.82416	0.01469
ENSRNOG00000012719	Tdrd12	1.82234	0.04703
ENSRNOG00000012183	Glrx	1.79949	0.04792
ENSRNOG00000046256	Ralgapa1	1.79872	0.04651
ENSRNOG00000012141	Xrcc3	1.79675	0.00219
ENSRNOG00000010593	Ctnnal1	1.79422	0.02106
ENSRNOG00000000436	Egfl8	1.79289	0.02335
ENSRNOG00000020300	Lsp1	1.78461	0.00087
ENSRNOG00000003304	Chad	1.77529	0.03339
ENSRNOG00000001830	Arntl2	1.77442	0.03749
ENSRNOG00000008632	Invs	1.7633	0.02133
ENSRNOG00000015679	Dok4	1.76305	0.00656
ENSRNOG00000008869	Ppp1r9a	1.75858	0.02815
ENSRNOG00000038881	Hcls1	1.75847	0.04038
ENSRNOG00000033744	Rasgrp4	1.7568	0.00758
ENSRNOG00000013774	Lmnb1	1.74795	0.00595
ENSRNOG00000005023	Agr2	1.74564	0.02869
ENSRNOG00000018029	Doc2g	1.74467	0.02626
ENSRNOG00000016547	Rgs19	1.74269	0.01567
ENSRNOG00000022521	Ddias	1.7375	0.03011
ENSRNOG00000021438	Tuba1c	1.73708	0.01654
ENSRNOG00000002428	Lpar4	1.72609	0.04149
ENSRNOG00000010266	Cd180	1.72558	0.03791
ENSRNOG00000011566	Cecr2	1.72244	0.00865
ENSRNOG00000037214	Spag5	1.71496	0.04313
ENSRNOG00000031171	Wdr46	1.71242	0.03498
ENSRNOG00000010050	Stard9	1.70648	0.0222
ENSRNOG00000003622	Cybb	1.6963	0.00166
ENSRNOG00000010574	Ptpn1	1.69397	0.04591
ENSRNOG00000059997	Brip1	1.69209	0.03016
ENSRNOG00000008510	Abtb2	1.69209	0.04881
ENSRNOG00000002540	Rhoh	1.68956	0.03397
ENSRNOG00000010302	Rasl10b	1.68925	0.02508
ENSRNOG00000005261	Fbxl5	1.68595	0.01606
ENSRNOG00000010989	Ipo5	1.67665	0.00618
ENSRNOG00000007688	Sms	1.67346	0.04777
ENSRNOG00000039496	Plp2	1.65712	0.00303
ENSRNOG00000038722	Tlr1	1.65339	0.02683
ENSRNOG00000049336	Lime1	1.64932	0.04613
ENSRNOG00000020779	Kcna7	1.62515	0.04121
ENSRNOG00000045738	Ak4	1.62284	0.02406
ENSRNOG00000046050	Dennd1c	1.61963	0.00351
ENSRNOG00000016595	Hhex	1.61008	0.03502
ENSRNOG00000014603	Sgcg	1.60917	0.03996
ENSRNOG00000053638	Clec12b	1.6039	0.00577
ENSRNOG00000022288	Pafah2	1.60178	0.00236
ENSRNOG00000016257	Cotl1	1.60062	0.04505
ENSRNOG00000019311	Nfkb2	1.60012	0.04501
ENSRNOG00000015906	Tgif1	1.59985	0.02949
ENSRNOG00000014786	Ccne1	1.59516	0.04564
ENSRNOG00000031997	Ttll7	1.59225	0.03404
ENSRNOG00000029071	Unc5c	1.58853	0.04295
ENSRNOG00000005037	Kif18a	1.57218	0.03552
ENSRNOG00000007947	Fam13a	1.56439	0.00044
ENSRNOG00000007431	Shroom1	1.56337	0.00807
ENSRNOG00000001414	Serpine1	1.55359	0.00965
ENSRNOG00000061910	Igfbp3	1.55264	0.02222
ENSRNOG00000013922	Dok2	1.54916	0.00676
ENSRNOG00000031782	Col6a4	1.54779	0.00201
ENSRNOG00000028085	Tmem255a	1.54729	0.01936
ENSRNOG00000003992	Pik3r6	1.54573	0.00155
ENSRNOG00000015491	Rcl1	1.53772	0.03682
ENSRNOG00000022419	Dok7	1.5332	0.01627
ENSRNOG00000021750	Id1	1.53141	0.0258
ENSRNOG00000042182	Mroh2a	1.52847	0.0135
ENSRNOG00000001704	Runx1	1.52748	0.03454
ENSRNOG00000001198	Fam222a	1.52706	0.01661
ENSRNOG00000024651	Greb1	1.51748	0.01257
ENSRNOG00000024039	Serinc5	1.51452	0.02861
ENSRNOG00000023753	Afdn	1.50687	0.03753
ENSRNOG00000001692	Chaf1b	1.50516	0.0023
ENSRNOG00000014648	Efnb2	1.49773	0.04097
ENSRNOG00000033064	Edil3	1.49487	0.03681
ENSRNOG00000039183	Cip2a	1.49293	0.01064
ENSRNOG00000058609	Palmd	1.46642	0.04971
ENSRNOG00000046468	Ptgfr	1.45791	0.01954
ENSRNOG00000017209	Tubb3	1.45751	0.01146
ENSRNOG00000001680	Riox2	1.45739	0.03269
ENSRNOG00000014336	Mcm5	1.45571	0.02174
ENSRNOG00000010513	Tfpi2	1.45308	0.00601
ENSRNOG00000011852	Myo6	1.4475	0.02245
ENSRNOG00000046829	Kdr	1.44528	0.04407
ENSRNOG00000010592	Slc25a27	1.43831	0.03663
ENSRNOG00000047800	C5ar1	1.43261	0.03905
ENSRNOG00000023587	Dhtkd1	1.4326	0.00964
ENSRNOG00000052061	Ppef2	1.43007	0.02271
ENSRNOG00000008416	Gimap5	1.42866	0.04117
ENSRNOG00000000043	Idua	1.42337	0.0151
ENSRNOG00000003515	Ephx1	1.42287	0.04154
ENSRNOG00000006170	Bach2	1.41907	0.01564
ENSRNOG00000013661	Kif26a	1.41868	0.02972
ENSRNOG00000008534	Dusp15	1.41316	0.01395
ENSRNOG00000021402	Ankrd53	1.41131	0.00241
ENSRNOG00000008000	Syt13	1.40338	0.00425
ENSRNOG00000009503	Depdc1	1.40257	0.04582
ENSRNOG00000049033	Racgap1	1.39848	0.00775
ENSRNOG00000014832	Mapkapk3	1.39703	0.04966
ENSRNOG00000051905	Wnt2	1.39675	0.02734
ENSRNOG00000027582	Dpysl4	1.38155	0.03422
ENSRNOG00000013840	Ankrd2	1.38069	0.03506
ENSRNOG00000013847	Nova2	1.3781	0.01792
ENSRNOG00000025608	Lrat	1.3689	0.02098
ENSRNOG00000014387	Chac1	1.36476	0.00866
ENSRNOG00000009360	Sh3bp1	1.3644	0.04709
ENSRNOG00000008174	Appl2	1.36049	0.04457
ENSRNOG00000003388	Cenpf	1.35784	0.02031
ENSRNOG00000012051	Ncaph	1.34635	0.0316
ENSRNOG00000029514	Slc26a9	1.34171	0.01288
ENSRNOG00000014837	Emilin2	1.33207	0.03072
ENSRNOG00000011039	Gch1	1.3218	0.04523
ENSRNOG00000012720	Irx4	1.32157	0.0343
ENSRNOG00000007230	Kank3	1.31702	0.01828
ENSRNOG00000007370	Rnf144a	1.3136	0.0078
ENSRNOG00000027035	Sgo2	1.31102	0.04633
ENSRNOG00000015654	Ghr	1.31093	0.00067
ENSRNOG00000027357	Sox17	1.28715	0.03134
ENSRNOG00000016494	Tmem204	1.28467	0.01082
ENSRNOG00000028779	Wfdc15b	1.27237	0.00466
ENSRNOG00000008292	Hif1a	1.26852	0.04308
ENSRNOG00000022730	Zfp57	1.26226	0.03651
ENSRNOG00000001792	Slc12a8	1.24979	0.04374
ENSRNOG00000016248	Sox18	1.23966	0.02233
ENSRNOG00000017448	Exoc3l2	1.22621	0.00874
ENSRNOG00000021463	Ppara	1.21218	0.01948
ENSRNOG00000000774	Gabbr1	1.20742	0.01407
ENSRNOG00000033119	Plcb4	1.20703	0.00267
ENSRNOG00000051440	Ppp1r12b	1.18592	0.03633
ENSRNOG00000011296	Cenpn	1.18054	0.01449
ENSRNOG00000003171	Mpz	1.1779	0.03395
ENSRNOG00000000547	Tspyl4	1.17755	0.03129
ENSRNOG00000022694	Plekhg5	1.17714	0.03149
ENSRNOG00000060775	Lmo7	1.17174	0.04963
ENSRNOG00000047957	Traf5	1.16676	0.02467
ENSRNOG00000012207	Dst	1.16187	0.00723
ENSRNOG00000009563	Krt2	1.15793	0.0397
ENSRNOG00000006827	Tmem198b	1.15319	0.00459
ENSRNOG00000021061	Map4k2	1.15104	0.03086
ENSRNOG00000008862	Abcg4	1.14208	0.02643
ENSRNOG00000003597	Tuba4a	1.12193	0.02547
ENSRNOG00000026023	Taf4b	1.08309	0.00756
ENSRNOG00000024563	Ganc	1.07273	0.03946
ENSRNOG00000052415	Gstt2	1.04858	0.00077
ENSRNOG00000046261	Acp5	1.04447	0.00796
ENSRNOG00000031716	Ecm2	-1.01106	0.00393
ENSRNOG00000002671	Nme2	-1.07731	0.02002
ENSRNOG00000007690	Cmpk2	-1.1017	0.01394
ENSRNOG00000018740	Ugt1a7c	-1.11188	0.04806
ENSRNOG00000004459	Sdr9c7	-1.14168	0.00844
ENSRNOG00000009726	Grip2	-1.14474	0.03326
ENSRNOG00000009342	Fcnb	-1.14792	0.01386
ENSRNOG00000007447	Pla2g4b	-1.15855	0.01504
ENSRNOG00000001517	Pdk1	-1.16053	0.02093
ENSRNOG00000033261	Fam107a	-1.17067	0.03202
ENSRNOG00000019577	Adamts19	-1.19518	0.03776
ENSRNOG00000005524	Pno1	-1.19697	0.02425
ENSRNOG00000010666	Wisp2	-1.20319	0.02836
ENSRNOG00000013102	Entpd2	-1.2082	0.01945
ENSRNOG00000018145	Crat	-1.22267	0.03826
ENSRNOG00000015948	Slc1a5	-1.22837	0.00737
ENSRNOG00000011901	Rrad	-1.24176	0.02905
ENSRNOG00000017686	Pi15	-1.24951	0.00769
ENSRNOG00000013872	P2ry14	-1.26165	0.04113
ENSRNOG00000001044	Aimp2	-1.2642	0.02315
ENSRNOG00000028891	Cyp2t1	-1.26741	0.03279
ENSRNOG00000037744	Oas1i	-1.26875	0.01635
ENSRNOG00000011208	Rapsn	-1.27146	0.04406
ENSRNOG00000013532	Pgam2	-1.27532	0.04943
ENSRNOG00000005758	Btbd11	-1.27629	0.02663
ENSRNOG00000017277	Igsf6	-1.2767	0.02506
ENSRNOG00000012557	Lgals5	-1.2792	0.03881
ENSRNOG00000032134	Uqcrc1	-1.28022	0.0434
ENSRNOG00000013166	Wnt4	-1.28562	0.02168
ENSRNOG00000051307	Aoc3	-1.29025	0.01944
ENSRNOG00000003069	Cd38	-1.31111	0.0441
ENSRNOG00000016037	Mafb	-1.31545	0.02841
ENSRNOG00000018106	Neu3	-1.3228	0.00348
ENSRNOG00000010807	Cox6c	-1.32707	0.00636
ENSRNOG00000016695	Mmp2	-1.33058	0.02764
ENSRNOG00000002338	Dgke	-1.33565	0.03837
ENSRNOG00000000515	Mapk13	-1.34031	0.04373
ENSRNOG00000007545	Angptl4	-1.34212	0.01013
ENSRNOG00000028077	Cfap44	-1.355	0.04201
ENSRNOG00000004351	Slc25a29	-1.35514	0.00238
ENSRNOG00000009912	Fgr	-1.35936	0.04977
ENSRNOG00000055156	Tnf	-1.36831	0.02466
ENSRNOG00000030715	Cfh	-1.38085	0.0159
ENSRNOG00000016368	Ppp1r14c	-1.38211	0.04898
ENSRNOG00000000406	Ros1	-1.39431	0.03642
ENSRNOG00000023162	Car14	-1.39436	0.04756
ENSRNOG00000022523	Fkbp5	-1.39911	0.0165
ENSRNOG00000000994	Stxbp2	-1.40287	0.00489
ENSRNOG00000038784	Piezo2	-1.40855	0.04183
ENSRNOG00000045686	Nfs1	-1.41122	0.04843
ENSRNOG00000004063	Sh3pxd2b	-1.41678	0.04709
ENSRNOG00000027811	Lilrb4	-1.41749	0.01272
ENSRNOG00000016541	Enc1	-1.41798	0.03802
ENSRNOG00000023538	Aldh5a1	-1.42008	0.02653
ENSRNOG00000042309	Kiaa0408L	-1.42907	0.03804
ENSRNOG00000053640	Kcng2	-1.43869	0.02482
ENSRNOG00000011754	Myom2	-1.43964	0.00501
ENSRNOG00000018346	Agtr1a	-1.44137	0.04836
ENSRNOG00000020464	Mrpl54	-1.44652	0.02531
ENSRNOG00000002302	Corin	-1.44683	0.03069
ENSRNOG00000004398	Pkhd1l1	-1.45088	0.0231
ENSRNOG00000007290	Atp1a2	-1.45344	0.0322
ENSRNOG00000003620	Fmo3	-1.46212	0.00727
ENSRNOG00000012827	Mlf1	-1.46929	0.02445
ENSRNOG00000006611	Nostrin	-1.47022	0.011
ENSRNOG00000009867	Tgfb3	-1.47831	0.01065
ENSRNOG00000016177	Scara3	-1.48546	0.04311
ENSRNOG00000011775	Mfap3l	-1.48876	0.03954
ENSRNOG00000007951	Galnt14	-1.48904	0.02435
ENSRNOG00000012428	Maf	-1.49034	0.00727
ENSRNOG00000037238	Mrm3	-1.49874	0.01092
ENSRNOG00000004483	Ptprr	-1.50217	0.00518
ENSRNOG00000019622	Ackr3	-1.50433	0.0299
ENSRNOG00000046254	Adgre1	-1.50786	0.01837
ENSRNOG00000002385	Prg4	-1.5089	0.03758
ENSRNOG00000061739	Klrk1	-1.50963	0.00615
ENSRNOG00000002450	Rrp15	-1.51597	0.01639
ENSRNOG00000001806	Fetub	-1.52021	0.03276
ENSRNOG00000014269	Cxcr2	-1.53202	0.03989
ENSRNOG00000000433	Prrt1	-1.53887	0.01351
ENSRNOG00000003244	Ltc4s	-1.5457	0.01401
ENSRNOG00000007229	Nr0b2	-1.54837	0.03277
ENSRNOG00000033087	Cdh23	-1.54923	0.03528
ENSRNOG00000008130	Rergl	-1.55408	0.01023
ENSRNOG00000009768	Npy	-1.56407	0.00858
ENSRNOG00000022239	Trarg1	-1.56437	0.0441
ENSRNOG00000047046	Plin4	-1.56661	0.01523
ENSRNOG00000048430	Myo18b	-1.56663	0.02675
ENSRNOG00000013554	Treml2	-1.56741	0.02762
ENSRNOG00000008168	Wnt5b	-1.57012	0.04217
ENSRNOG00000030771	Dgkb	-1.5709	0.01745
ENSRNOG00000023030	Cd96	-1.57348	0.00502
ENSRNOG00000001224	Itgb2	-1.5804	0.0028
ENSRNOG00000015703	Hypk	-1.58135	0.04458
ENSRNOG00000011826	Lzts1	-1.58428	0.03277
ENSRNOG00000009153	Cidec	-1.58435	0.0212
ENSRNOG00000022066	Fam117b	-1.5855	0.03195
ENSRNOG00000046763	Adssl1	-1.59149	0.00884
ENSRNOG00000019525	Hspa9	-1.59394	0.0159
ENSRNOG00000036837	Nfe2	-1.59565	0.03266
ENSRNOG00000030269	Atp2b2	-1.60137	0.01252
ENSRNOG00000006119	Slc7a15	-1.60444	0.02161
ENSRNOG00000029501	Hoga1	-1.60809	0.02496
ENSRNOG00000012892	Abca4	-1.60965	0.00961
ENSRNOG00000054957	Sfrp4	-1.6101	0.00652
ENSRNOG00000050848	Dtx1	-1.61551	0.03528
ENSRNOG00000047321	Hba-a2	-1.61613	0.00257
ENSRNOG00000043426	Kyat3	-1.61713	0.00034
ENSRNOG00000016327	Mcee	-1.61778	0.03619
ENSRNOG00000036695	Mrpl12	-1.61839	0.04017
ENSRNOG00000007040	Timm17a	-1.62032	0.0206
ENSRNOG00000016136	Pdcd1lg2	-1.62492	0.0471
ENSRNOG00000043390	Samd12	-1.6253	0.04787
ENSRNOG00000036728	Cd300lb	-1.63226	0.04513
ENSRNOG00000034161	Cox6b1	-1.63599	0.00758
ENSRNOG00000061182	Gabre	-1.63619	0.03285
ENSRNOG00000055721	Rnf128	-1.64072	0.01673
ENSRNOG00000011585	Fat3	-1.6485	0.03317
ENSRNOG00000011992	Slc18a1	-1.65447	0.00942
ENSRNOG00000007862	Acat1	-1.65578	0.01983
ENSRNOG00000014075	Clybl	-1.65783	0.04732
ENSRNOG00000036865	Krt77	-1.65966	0.01515
ENSRNOG00000024899	Cxcl13	-1.66046	0.04388
ENSRNOG00000007002	Lif	-1.6613	0.03991
ENSRNOG00000021128	Kcnj11	-1.66358	0.00716
ENSRNOG00000008471	Kif21b	-1.66728	0.01498
ENSRNOG00000046658	Omd	-1.67505	0.02254
ENSRNOG00000003259	C1qtnf1	-1.67685	0.03203
ENSRNOG00000009450	Hcn4	-1.68916	0.01475
ENSRNOG00000047174	Pcdha4	-1.6929	0.01448
ENSRNOG00000015682	Kel	-1.6947	0.0099
ENSRNOG00000016388	Sphkap	-1.69832	0.041
ENSRNOG00000016825	Cd3eap	-1.70699	0.04845
ENSRNOG00000021334	Lag3	-1.71196	0.04693
ENSRNOG00000011193	Hmgcll1	-1.71379	0.0005
ENSRNOG00000046299	Atp5pb	-1.71912	0.03678
ENSRNOG00000018117	Ndufv1	-1.72108	0.0392
ENSRNOG00000036682	Pycr1	-1.72125	0.01375
ENSRNOG00000055078	Cyp4b1	-1.72278	0.03378
ENSRNOG00000000368	Grik2	-1.72514	0.0051
ENSRNOG00000011912	Tmem38a	-1.73484	0.02189
ENSRNOG00000004516	Itgbl1	-1.7365	0.04048
ENSRNOG00000006738	Fbxo32	-1.74115	0.03321
ENSRNOG00000016983	Myh7	-1.74302	0.00577
ENSRNOG00000028041	Tnnt1	-1.75104	0.01792
ENSRNOG00000060105	Astn2	-1.75923	0.03066
ENSRNOG00000042596	Fam205a	-1.76241	0.01074
ENSRNOG00000021808	Tecr	-1.7746	0.0259
ENSRNOG00000048812	Gpx1	-1.77638	0.04928
ENSRNOG00000015260	Lpar3	-1.77946	0.01869
ENSRNOG00000004583	Mb	-1.78188	0.03791
ENSRNOG00000025120	Gli1	-1.78302	0.04129
ENSRNOG00000009155	Ndufs3	-1.78582	0.04806
ENSRNOG00000047158	Selenbp1	-1.7913	0.00616
ENSRNOG00000007495	Smpx	-1.79293	0.02398
ENSRNOG00000043465	Arc	-1.79851	0.00455
ENSRNOG00000003749	Xk	-1.80333	0.03838
ENSRNOG00000011133	Trpc4	-1.81436	0.03615
ENSRNOG00000002934	Atp1b1	-1.8156	0.00278
ENSRNOG00000013000	Ldhb	-1.82227	0.02137
ENSRNOG00000007808	Nap1l5	-1.83229	0.04567
ENSRNOG00000015541	Gnb3	-1.83251	0.04814
ENSRNOG00000008570	Cadps	-1.83586	0.01093
ENSRNOG00000018464	Lipt1	-1.83884	0.03178
ENSRNOG00000052725	Shisal1	-1.85032	0.02547
ENSRNOG00000014137	Fbln1	-1.85979	0.03471
ENSRNOG00000013123	Scube2	-1.86279	0.00509
ENSRNOG00000001128	Tesc	-1.86392	0.0299
ENSRNOG00000014851	Col4a4	-1.86566	0.02826
ENSRNOG00000038002	Ccdc62	-1.86988	0.01506
ENSRNOG00000053086	Selenop	-1.87145	0.04336
ENSRNOG00000007319	Trib3	-1.87553	0.02124
ENSRNOG00000022178	Dcdc5	-1.87882	0.0076
ENSRNOG00000014143	Col24a1	-1.88286	0.03909
ENSRNOG00000020165	Ahsp	-1.88602	0.03993
ENSRNOG00000024456	Radil	-1.8988	0.03948
ENSRNOG00000025145	Rmdn1	-1.89896	0.01383
ENSRNOG00000007060	Plin2	-1.9	0.03707
ENSRNOG00000000488	Hmga1	-1.90046	0.01466
ENSRNOG00000001480	Ncf1	-1.90141	0.03123
ENSRNOG00000003442	Adora1	-1.90165	0.01326
ENSRNOG00000003745	Atf3	-1.92135	0.03879
ENSRNOG00000030151	Thsd7a	-1.92287	0.03396
ENSRNOG00000018397	Dnph1	-1.92637	0.03383
ENSRNOG00000021735	Akr1c15	-1.92746	0.04584
ENSRNOG00000051860	AC114343.1	-1.93011	0.043
ENSRNOG00000026702	Jaml	-1.93266	0.01481
ENSRNOG00000019219	Vamp1	-1.93442	0.02779
ENSRNOG00000001596	Atp5mc3	-1.93504	0.00652
ENSRNOG00000002524	Gpr37	-1.94359	0.03659
ENSRNOG00000000640	Egr2	-1.96673	0.0388
ENSRNOG00000054964	Aoah	-1.97014	0.0179
ENSRNOG00000020263	Atp1a3	-1.97787	0.01368
ENSRNOG00000031136	Ntng1	-1.98082	0.01025
ENSRNOG00000005269	Srl	-1.99067	0.04127
ENSRNOG00000024824	Col22a1	-1.9919	0.03155
ENSRNOG00000013515	Ptpru	-1.99549	0.00911
ENSRNOG00000022429	Minar2	-1.99714	0.0435
ENSRNOG00000022099	Trim72	-1.99714	0.03896
ENSRNOG00000020136	Tgm1	-2.00016	0.03228
ENSRNOG00000006715	Ccr1	-2.00435	0.02016
ENSRNOG00000019810	Des	-2.01935	0.0021
ENSRNOG00000015093	Sparcl1	-2.02246	0.01239
ENSRNOG00000009963	Ctps1	-2.02888	0.00321
ENSRNOG00000010161	Myo10	-2.03267	0.03301
ENSRNOG00000003537	Spta1	-2.03567	0.00137
ENSRNOG00000036674	Cd7	-2.03812	0.003
ENSRNOG00000047924	Zbtb7c	-2.04123	0.04608
ENSRNOG00000007271	Map3k9	-2.04571	0.03154
ENSRNOG00000052802	Aldoa	-2.04655	0.02821
ENSRNOG00000045989	Hba-a3	-2.04926	0.02651
ENSRNOG00000061129	Psmd14	-2.05006	0.00743
ENSRNOG00000011420	Mtmr7	-2.05742	0.03537
ENSRNOG00000023991	Rab20	-2.05796	0.02701
ENSRNOG00000054217	Runx3	-2.06002	0.04257
ENSRNOG00000046222	Ceacam4	-2.06163	0.04397
ENSRNOG00000012278	Fgf10	-2.06434	0.01309
ENSRNOG00000017955	Nudt8	-2.06986	0.03462
ENSRNOG00000015385	Pink1	-2.07187	0.02538
ENSRNOG00000042753	Fgf13	-2.07575	0.03094
ENSRNOG00000026644	Glipr1	-2.07865	0.00046
ENSRNOG00000017032	Atp5f1a	-2.07953	0.0048
ENSRNOG00000007387	Per1	-2.08234	0.01741
ENSRNOG00000006736	Ccr3	-2.08286	0.03348
ENSRNOG00000015397	Cpne7	-2.08452	0.00438
ENSRNOG00000019661	Gdf15	-2.08761	0.00699
ENSRNOG00000014610	Anpep	-2.08772	0.04059
ENSRNOG00000015149	Nrg4	-2.09124	0.04434
ENSRNOG00000012582	Eif4ebp1	-2.09342	0.01784
ENSRNOG00000011820	Acpp	-2.09663	0.03266
ENSRNOG00000014204	Pacsin3	-2.10123	0.03993
ENSRNOG00000018019	Hspa12a	-2.11065	0.04838
ENSRNOG00000020142	Gdf1	-2.11446	0.03697
ENSRNOG00000011330	Ces2a	-2.11459	0.02559
ENSRNOG00000024885	Asb10	-2.1157	0.0039
ENSRNOG00000058249	Pgk1	-2.12691	0.03398
ENSRNOG00000005854	Angpt1	-2.13349	0.02998
ENSRNOG00000008409	Myo1f	-2.13561	0.02818
ENSRNOG00000017159	Dsc3	-2.14169	0.03998
ENSRNOG00000007407	Ndufa12	-2.14806	0.00179
ENSRNOG00000018943	Tnnc1	-2.15449	0.01922
ENSRNOG00000012966	Acadl	-2.1596	0.0176
ENSRNOG00000010282	Ninj2	-2.16354	0.00879
ENSRNOG00000016558	Pllp	-2.17045	0.04984
ENSRNOG00000021021	Ffar2	-2.17237	0.02274
ENSRNOG00000014613	Ddah1	-2.18198	0.03905
ENSRNOG00000011478	Ackr4	-2.18308	0.00246
ENSRNOG00000015101	Mak	-2.18626	0.01789
ENSRNOG00000000566	Pcbd1	-2.19525	0.03687
ENSRNOG00000022256	Cxcl10	-2.19956	0.0216
ENSRNOG00000012477	Eef1a2	-2.20215	0.00527
ENSRNOG00000047860	Plin5	-2.20295	0.04412
ENSRNOG00000009343	Evpl	-2.20662	0.01377
ENSRNOG00000003221	Myoc	-2.20692	0.00618
ENSRNOG00000012879	Fabp3	-2.2202	0.00396
ENSRNOG00000026653	Hcar2	-2.22475	0.04675
ENSRNOG00000000552	Col13a1	-2.2318	0.04787
ENSRNOG00000017392	Fgf2	-2.24017	0.01136
ENSRNOG00000017286	Ephx2	-2.24484	0.01783
ENSRNOG00000014188	Tma16	-2.24758	0.03614
ENSRNOG00000020254	Per2	-2.25694	0.00527
ENSRNOG00000030880	Hs6st2	-2.2589	0.01916
ENSRNOG00000011226	Timm8a1	-2.28339	0.02587
ENSRNOG00000004172	Pdk2	-2.30304	0.01263
ENSRNOG00000002419	Plp1	-2.30677	0.02602
ENSRNOG00000023546	Hspb1	-2.31994	0.04218
ENSRNOG00000007364	Rab15	-2.32599	0.04206
ENSRNOG00000027797	Nit2	-2.331	0.02542
ENSRNOG00000024595	Cers6	-2.33113	0.02344
ENSRNOG00000010905	Dlx5	-2.33362	0.04869
ENSRNOG00000012817	Lrrc17	-2.33367	0.04688
ENSRNOG00000018384	Adam12	-2.34088	0.02299
ENSRNOG00000048321	Tnfsf8	-2.34168	0.04634
ENSRNOG00000042903	Cox7a2	-2.34457	0.00184
ENSRNOG00000009663	Apex1	-2.34747	0.04331
ENSRNOG00000016535	Ccl22	-2.3491	0.01395
ENSRNOG00000016684	Wnk2	-2.34948	0.01748
ENSRNOG00000019412	Rhbg	-2.35629	0.04981
ENSRNOG00000049642	Smim5	-2.35735	0.01315
ENSRNOG00000004111	Soat1	-2.35798	0.01796
ENSRNOG00000060949	Anxa8	-2.36052	0.03981
ENSRNOG00000031849	Armh4	-2.36097	0.00217
ENSRNOG00000009994	Dlat	-2.36121	0.0073
ENSRNOG00000004473	Ppargc1a	-2.36208	0.02095
ENSRNOG00000010832	Pdgfrl	-2.36325	0.01691
ENSRNOG00000012709	Bag2	-2.36643	0.02408
ENSRNOG00000026705	Dgki	-2.36828	0.02037
ENSRNOG00000057988	Pfkm	-2.37085	0.01321
ENSRNOG00000000906	Medag	-2.3876	0.04777
ENSRNOG00000008289	Slc25a3	-2.38763	0.04246
ENSRNOG00000013346	Asb14	-2.39022	0.00848
ENSRNOG00000030187	Mmp12	-2.39597	0.00873
ENSRNOG00000017716	Ucp3	-2.39944	0.01689
ENSRNOG00000016945	Pla2g2a	-2.40402	0.02993
ENSRNOG00000039473	Ccdc152	-2.41093	0.00676
ENSRNOG00000058422	Pirb	-2.41722	0.01396
ENSRNOG00000014828	Avpi1	-2.42147	0.02853
ENSRNOG00000056558	Gabra3	-2.42804	0.01239
ENSRNOG00000015880	Dpep1	-2.42805	0.03009
ENSRNOG00000037446	Pxmp2	-2.4313	0.00431
ENSRNOG00000017063	Fcna	-2.43321	0.02322
ENSRNOG00000013395	Pglyrp1	-2.43345	0.00093
ENSRNOG00000026605	Ifi27l2b	-2.43592	0.04882
ENSRNOG00000016632	Dsg3	-2.43852	0.04326
ENSRNOG00000006740	Castor1	-2.44227	0.02574
ENSRNOG00000016971	Zfp612	-2.44731	0.03359
ENSRNOG00000009760	Palm	-2.45013	0.04208
ENSRNOG00000032410	Mtus2	-2.45177	0.04097
ENSRNOG00000002365	Itm2a	-2.45612	0.03718
ENSRNOG00000018937	Gstm2	-2.47619	0.00812
ENSRNOG00000026902	Lyve1	-2.47627	0.0361
ENSRNOG00000050585	Pgam1	-2.48014	0.03457
ENSRNOG00000016112	Cd274	-2.48214	0.0313
ENSRNOG00000017414	Irf7	-2.48641	0.01604
ENSRNOG00000012436	Adh6	-2.48684	0.02873
ENSRNOG00000029571	Coq10a	-2.49576	0.01118
ENSRNOG00000017828	Egr3	-2.50088	0.00619
ENSRNOG00000018184	Tpm1	-2.50329	0.00822
ENSRNOG00000030714	Bsn	-2.50688	0.02498
ENSRNOG00000019645	Osbp2	-2.5118	0.03853
ENSRNOG00000009298	Fbxo44	-2.51496	0.04146
ENSRNOG00000010092	Magix	-2.52751	0.00767
ENSRNOG00000023614	Hsh2d	-2.52981	0.00265
ENSRNOG00000049116	Polr2h	-2.53064	0.04082
ENSRNOG00000029768	Ccl12	-2.54337	0.00167
ENSRNOG00000026493	Cdnf	-2.54542	0.03635
ENSRNOG00000026217	Armc2	-2.55645	0.03409
ENSRNOG00000011550	Kcnab2	-2.55721	0.00262
ENSRNOG00000049282	Oas2	-2.56189	0.00561
ENSRNOG00000056219	Olr1	-2.56728	0.04425
ENSRNOG00000016618	Tmem52	-2.57076	0.04995
ENSRNOG00000021526	Slc25a34	-2.57468	0.03348
ENSRNOG00000004332	Egfr	-2.57636	0.00878
ENSRNOG00000024620	Mamdc2	-2.57773	0.02062
ENSRNOG00000045846	Rfx2	-2.57954	0.0156
ENSRNOG00000007350	Rac2	-2.58488	0.04858
ENSRNOG00000021812	Scx	-2.5906	0.02792
ENSRNOG00000014018	St8sia1	-2.6221	0.01315
ENSRNOG00000024878	Rbm44	-2.62482	0.04432
ENSRNOG00000017311	Me3	-2.64039	0.03223
ENSRNOG00000002827	Rbfox1	-2.64865	0.03682
ENSRNOG00000011146	Gyg1	-2.64906	0.01025
ENSRNOG00000061684	Ndufa9	-2.65609	0.03074
ENSRNOG00000046607	Cited4	-2.65867	0.00347
ENSRNOG00000015076	Cyp26b1	-2.66172	0.01821
ENSRNOG00000039336	Hrct1	-2.66924	0.01488
ENSRNOG00000014078	Ndufb8	-2.67816	0.00195
ENSRNOG00000011861	Aadat	-2.6809	0.01927
ENSRNOG00000028259	Mcemp1	-2.68787	0.00988
ENSRNOG00000020244	Perm1	-2.69726	0.02825
ENSRNOG00000061050	Mboat2	-2.70654	0.03114
ENSRNOG00000030719	Csmd1	-2.70687	0.03185
ENSRNOG00000037198	Usp18	-2.7083	0.02622
ENSRNOG00000002382	Mfap4	-2.7172	0.03025
ENSRNOG00000014940	Sfrp5	-2.71808	0.02497
ENSRNOG00000004392	Aatk	-2.72395	0.04507
ENSRNOG00000023657	Gprin3	-2.72848	0.01514
ENSRNOG00000045992	Tlr8	-2.73165	0.01949
ENSRNOG00000001006	Nptx2	-2.73262	0.0494
ENSRNOG00000001874	Slc7a4	-2.74835	0.00862
ENSRNOG00000008518	Gsg1	-2.75585	0.0422
ENSRNOG00000000610	Cisd1	-2.75922	0.01081
ENSRNOG00000021685	Cdk5r1	-2.76419	0.02808
ENSRNOG00000009790	Kcnk3	-2.76622	0.03656
ENSRNOG00000020309	Gfra3	-2.7731	0.00507
ENSRNOG00000008847	Gja3	-2.80517	0.0182
ENSRNOG00000002831	Wfikkn2	-2.81121	0.01968
ENSRNOG00000019780	Sypl2	-2.81599	0.03335
ENSRNOG00000006075	Fez1	-2.81789	0.0439
ENSRNOG00000000158	Cdo1	-2.81848	0.01731
ENSRNOG00000012123	Fdx1	-2.8199	0.00393
ENSRNOG00000002618	Ivns1abp	-2.82822	0.04173
ENSRNOG00000020731	Ppfia3	-2.83707	0.04262
ENSRNOG00000009565	Pdk4	-2.84272	0.01824
ENSRNOG00000006224	Klhl31	-2.84523	0.00556
ENSRNOG00000006237	Gpr37l1	-2.84689	0.02724
ENSRNOG00000008103	Mdh1	-2.85977	0.03945
ENSRNOG00000056714	Sla	-2.86641	0.03407
ENSRNOG00000018630	Gapdh	-2.8744	0.00783
ENSRNOG00000007461	Klhl41	-2.87568	0.0373
ENSRNOG00000019120	Hmgcs2	-2.88028	0.01595
ENSRNOG00000022839	Ifit3	-2.88257	0.03642
ENSRNOG00000002947	Dpt	-2.90527	0.01796
ENSRNOG00000001338	Hpd	-2.91198	0.00537
ENSRNOG00000017874	Cd53	-2.91599	0.01836
ENSRNOG00000006019	G0s2	-2.92178	0.04396
ENSRNOG00000000855	Lst1	-2.92308	0.00663
ENSRNOG00000018143	Hpdl	-2.94664	0.00965
ENSRNOG00000002843	Cxcl6	-2.96188	0.00832
ENSRNOG00000002224	Yipf7	-2.99279	0.03694
ENSRNOG00000017538	Lrrc27	-3.01276	0.04745
ENSRNOG00000057092	Slfn4	-3.01984	0.02363
ENSRNOG00000023148	Col11a1	-3.05365	0.04434
ENSRNOG00000016714	Nrap	-3.05718	0.04093
ENSRNOG00000012404	Thrsp	-3.06832	0.00619
ENSRNOG00000016573	Dgat2	-3.0693	0.02845
ENSRNOG00000023008	Fam131c	-3.07636	0.01821
ENSRNOG00000056135	Tsc22d3	-3.08445	0.01064
ENSRNOG00000027230	Fhod3	-3.13061	0.00373
ENSRNOG00000010320	Efnb3	-3.15425	0.04416
ENSRNOG00000048402	Igh-6	-3.20174	0.00704
ENSRNOG00000005934	Mlip	-3.24216	0.0058
ENSRNOG00000014218	Tmem25	-3.25279	0.02032
ENSRNOG00000006146	Trim54	-3.34627	0.02894
ENSRNOG00000050509	Ebi3	-3.38256	0.04808
ENSRNOG00000042741	Adgb	-3.47011	0.01934
ENSRNOG00000038047	Mt1	-3.63195	0.01152
