# Supplementary material for: Circulating miRNAs Correlate With rIPC‐Induced Cardioprotection and Its Impairment in Diabetic Myocardial Infarction via AMPK Signalling
Source: J Cell Mol Med. 2026 May 13;30(10):e71163. doi: 10.1111/jcmm.71163 (PMC13171722; doi:10.1111/jcmm.71163)
Supplement: Supplementary file 8 — Table S7: Differentially expressed genes compared between hypoxic H9c2 cells treated with and without miR‐210‐5p mimics. [file JCMM-30-e71163-s010.xlsx]

## Sheet: Sheet1
#ID	gene_name	log2FC (miR-210-5p vs HYP)	Pvalue
ENSRNOG00000004630	Rag1	4.38848	0.01811
ENSRNOG00000050509	Ebi3	4.18848	0.04813
ENSRNOG00000001869	Rab44	4.02204	0.02808
ENSRNOG00000025111	Nfkbid	3.90756	0.02631
ENSRNOG00000005780	Adamts13	3.79864	0.03282
ENSRNOG00000017539	Mmp9	3.78512	0.037
ENSRNOG00000014409	Myl7	3.67943	0.03202
ENSRNOG00000018997	Myh7b	3.53066	0.04761
ENSRNOG00000006715	Ccr1	3.50584	0.00452
ENSRNOG00000011820	Acpp	3.49546	0.03884
ENSRNOG00000008525	Csf3	3.43741	0.00034
ENSRNOG00000023686	Upk3b	3.35456	0.00471
ENSRNOG00000021021	Ffar2	3.25232	0.00997
ENSRNOG00000050675	Myl4	3.23987	0.03307
ENSRNOG00000061394	Clec4e	3.20333	0.01943
ENSRNOG00000013309	Pik3ap1	3.18568	0.01968
ENSRNOG00000047393	Krt18	3.17961	0.02827
ENSRNOG00000023148	Col11a1	3.17196	0.00263
ENSRNOG00000016632	Dsg3	3.14454	0.03791
ENSRNOG00000004438	Cntn1	3.1359	0.03141
ENSRNOG00000002525	Ptgs2	3.12275	0.02847
ENSRNOG00000033929	Stfa2l1	3.10623	0.00328
ENSRNOG00000016257	Cotl1	3.10611	0.01368
ENSRNOG00000036834	Gpr84	3.08388	0.03524
ENSRNOG00000023476	Slc16a5	3.07678	0.01001
ENSRNOG00000037206	Ccdc77	3.07395	0.01746
ENSRNOG00000040122	Myoz1	3.07186	0.01375
ENSRNOG00000010805	Fabp4	3.06078	0.04982
ENSRNOG00000050110	Stfa2	3.04532	0.01026
ENSRNOG00000018384	Adam12	3.02914	0.00063
ENSRNOG00000007078	Wisp1	3.02739	0.03254
ENSRNOG00000050318	Fsd1	3.02723	0.02157
ENSRNOG00000014282	Cebpe	3.02512	0.00591
ENSRNOG00000012965	Themis2	3.01935	0.01678
ENSRNOG00000010977	Igfbp6	3.00292	0.0193
ENSRNOG00000018606	Olr59	2.99016	0.03188
ENSRNOG00000001527	Cd80	2.97966	0.04185
ENSRNOG00000015423	Ccna2	2.97755	0.00781
ENSRNOG00000019336	Gata3	2.96837	0.03419
ENSRNOG00000002953	P2ry4	2.96737	0.016
ENSRNOG00000028426	Mcf2l	2.96043	0.03407
ENSRNOG00000021125	Prdx5	2.95789	0.00464
ENSRNOG00000015093	Sparcl1	2.95668	0.03035
ENSRNOG00000017386	Il11	2.94981	0.02478
ENSRNOG00000029644	Clec2l	2.93944	0.01712
ENSRNOG00000051372	Mycn	2.93891	0.01367
ENSRNOG00000028043	Cxcl3	2.93875	0.03983
ENSRNOG00000008099	Galnt12	2.9161	0.00034
ENSRNOG00000047123	Tstd1	2.91047	0.02529
ENSRNOG00000008588	Batf	2.90692	0.02274
ENSRNOG00000020169	Gimap8	2.90543	0.01087
ENSRNOG00000046196	Icos	2.90378	0.0365
ENSRNOG00000028896	A2m	2.89989	0.0243
ENSRNOG00000015554	Ankdd1a	2.88988	0.00341
ENSRNOG00000013781	Kcnq5	2.87236	0.02279
ENSRNOG00000058870	Mroh7	2.86181	0.03335
ENSRNOG00000001376	Mettl7a	2.83222	0.00848
ENSRNOG00000033693	Naip2	2.83141	0.03664
ENSRNOG00000018692	Mc4r	2.82743	0.01613
ENSRNOG00000021087	Lgi4	2.82074	0.01241
ENSRNOG00000005615	Gadd45a	2.81026	0.0209
ENSRNOG00000001830	Arntl2	2.81024	0.02651
ENSRNOG00000003336	Mybph	2.80289	0.0286
ENSRNOG00000028548	Ccl9	2.78568	0.00724
ENSRNOG00000008471	Kif21b	2.78215	0.04679
ENSRNOG00000029022	Zfp112	2.77631	0.04674
ENSRNOG00000007437	Irf5	2.77273	0.03856
ENSRNOG00000059857	Rnd1	2.77114	0.00817
ENSRNOG00000025742	Lmnb2	2.76865	0.03315
ENSRNOG00000055650	Pou2f2	2.75952	0.02608
ENSRNOG00000017699	Mill1	2.75517	0.02122
ENSRNOG00000016249	Cep85	2.75497	0.03394
ENSRNOG00000008478	Mmp13	2.75488	0.02897
ENSRNOG00000020105	Klhl30	2.75316	0.00588
ENSRNOG00000008706	Tbx3	2.75041	0.03182
ENSRNOG00000007408	Ebf4	2.74805	0.04509
ENSRNOG00000018740	Ugt1a7c	2.71528	0.01144
ENSRNOG00000025502	Arhgef37	2.70473	0.03225
ENSRNOG00000011544	Zfp219	2.69714	0.00983
ENSRNOG00000001736	Bdh1	2.69671	0.02314
ENSRNOG00000056819	Susd1	2.69342	0.0342
ENSRNOG00000000281	Prodh1	2.68368	0.03283
ENSRNOG00000052707	Cacna1a	2.68362	0.02332
ENSRNOG00000017500	Mtss1l	2.67126	0.04974
ENSRNOG00000004392	Aatk	2.65548	0.00385
ENSRNOG00000016573	Dgat2	2.64607	0.03088
ENSRNOG00000000632	Cdk1	2.64566	0.04578
ENSRNOG00000024135	Zmat1	2.64311	0.0151
ENSRNOG00000029148	Pdgfd	2.63469	0.01551
ENSRNOG00000005968	Hoxa2	2.62505	0.01694
ENSRNOG00000020300	Lsp1	2.62125	0.0002
ENSRNOG00000014343	Anln	2.61958	0.0339
ENSRNOG00000017429	Lat	2.6187	0.00098
ENSRNOG00000037275	Tlcd2	2.6036	0.03666
ENSRNOG00000042848	Jam2	2.60353	0.01083
ENSRNOG00000017064	Tdrd1	2.60185	0.01068
ENSRNOG00000019850	Speg	2.59912	0.04618
ENSRNOG00000004736	Ralgps2	2.59561	0.03206
ENSRNOG00000021260	Prnd	2.58471	0.03809
ENSRNOG00000058568	Dhrs9	2.5825	0.04043
ENSRNOG00000046272	Hnrnpab	2.57941	0.0093
ENSRNOG00000057760	Stil	2.57807	0.04514
ENSRNOG00000052064	Parvg	2.57725	0.02046
ENSRNOG00000021067	Fxyd7	2.56973	0.0426
ENSRNOG00000001193	Hsf2bp	2.56685	0.04898
ENSRNOG00000055293	Ptprb	2.53761	0.04817
ENSRNOG00000019914	Fam57b	2.53336	0.03734
ENSRNOG00000019854	Napsa	2.53317	0.00874
ENSRNOG00000021560	Cass4	2.52641	0.0346
ENSRNOG00000036603	Ifit1bl	2.51728	0.02453
ENSRNOG00000018804	Ripor2	2.50595	0.00598
ENSRNOG00000006231	Ptpro	2.49875	0.0139
ENSRNOG00000021318	Epas1	2.48154	0.01071
ENSRNOG00000019985	Asic4	2.48129	0.03216
ENSRNOG00000046468	Ptgfr	2.47066	0.02501
ENSRNOG00000015972	Ano5	2.46872	0.03768
ENSRNOG00000020957	Igflr1	2.46231	0.0019
ENSRNOG00000053047	Top2a	2.46176	0.02637
ENSRNOG00000006641	Dbh	2.45933	0.04658
ENSRNOG00000001584	Map3k7cl	2.45574	0.00785
ENSRNOG00000052061	Ppef2	2.44973	0.02971
ENSRNOG00000016085	Mpzl2	2.44656	0.02445
ENSRNOG00000028335	Fat4	2.4456	0.04152
ENSRNOG00000048402	Igh-6	2.44296	0.00251
ENSRNOG00000046452	Fcgr2b	2.4387	0.01044
ENSRNOG00000004009	Xpnpep2	2.42522	0.03016
ENSRNOG00000009260	Cnr2	2.40521	0.03724
ENSRNOG00000054954	Lilrb2	2.39573	0.02971
ENSRNOG00000046635	Cdca5	2.39273	0.03875
ENSRNOG00000033624	Zfp426	2.38889	0.00126
ENSRNOG00000058940	Rab11fip1	2.3822	0.00075
ENSRNOG00000019810	Des	2.38151	0.04555
ENSRNOG00000060703	Troap	2.38145	0.02461
ENSRNOG00000046202	Metrnl	2.35966	0.01632
ENSRNOG00000038319	Akr1c19	2.35535	0.01712
ENSRNOG00000013408	Npas2	2.3471	0.01075
ENSRNOG00000046663	Fcgr2a	2.33708	0.00649
ENSRNOG00000006076	Steap2	2.3305	0.03477
ENSRNOG00000016151	Ankrd23	2.32917	0.03011
ENSRNOG00000022256	Cxcl10	2.32503	0.04633
ENSRNOG00000008759	Csf3r	2.31619	0.04433
ENSRNOG00000026644	Glipr1	2.30668	0.01985
ENSRNOG00000005998	Smoc1	2.30668	0.03615
ENSRNOG00000048411	Uhrf1	2.30278	0.03326
ENSRNOG00000007682	Gria3	2.29419	0.03431
ENSRNOG00000021474	Siglec5	2.28324	0.01139
ENSRNOG00000003666	Jchain	2.27709	0.00673
ENSRNOG00000015027	Il18r1	2.27305	0.0181
ENSRNOG00000021438	Tuba1c	2.27303	0.00351
ENSRNOG00000022619	Fth1	2.27285	0.01746
ENSRNOG00000015397	Cpne7	2.27273	0.01437
ENSRNOG00000016643	Lpcat2	2.27037	0.01372
ENSRNOG00000011593	Hey1	2.26104	0.04934
ENSRNOG00000017369	Mustn1	2.24795	0.03001
ENSRNOG00000030910	Grik4	2.23444	0.01346
ENSRNOG00000012772	Nqo1	2.21823	0.01742
ENSRNOG00000051704	Zfp185	2.20739	0.01474
ENSRNOG00000004207	Eml5	2.20716	0.04612
ENSRNOG00000026518	Tmem156	2.19552	0.03024
ENSRNOG00000043098	Mt2A	2.19182	0.0453
ENSRNOG00000007604	Igsf8	2.18967	0.01243
ENSRNOG00000028779	Wfdc15b	2.18676	0.0363
ENSRNOG00000013862	Dusp2	2.18038	0.01197
ENSRNOG00000023412	Tmem241	2.17953	0.02464
ENSRNOG00000012477	Eef1a2	2.17897	0.00572
ENSRNOG00000030021	Ccl6	2.17418	0.0283
ENSRNOG00000015354	Aox1	2.15474	0.04187
ENSRNOG00000000017	Steap1	2.12485	0.01525
ENSRNOG00000001979	Rcan1	2.11946	0.01488
ENSRNOG00000000463	Col11a2	2.11904	0.03476
ENSRNOG00000013598	Melk	2.11386	0.00663
ENSRNOG00000019869	Lrfn1	2.11201	0.01233
ENSRNOG00000031004	Cyp2j4	2.09878	0.04144
ENSRNOG00000027035	Sgo2	2.09305	0.0314
ENSRNOG00000027468	Slc6a15	2.0909	0.0072
ENSRNOG00000010797	Esm1	2.08585	0.02478
ENSRNOG00000017579	Mylip	2.08408	0.03
ENSRNOG00000024602	Plekha7	2.0827	0.0491
ENSRNOG00000012049	Sox7	2.07038	0.01472
ENSRNOG00000004470	Il24	2.0677	0.02478
ENSRNOG00000004150	Slc9a7	2.06349	0.00953
ENSRNOG00000021569	Tiam1	2.06299	0.00735
ENSRNOG00000021493	Prdm9	2.05416	0.01743
ENSRNOG00000054052	Ppp4r4	2.04751	0.04445
ENSRNOG00000050430	Vav1	2.04585	0.00525
ENSRNOG00000001198	Fam222a	2.04071	0.01894
ENSRNOG00000000368	Grik2	2.03489	0.02413
ENSRNOG00000029841	Cdh19	2.02837	0.00136
ENSRNOG00000059140	Myo1g	2.01927	0.03187
ENSRNOG00000018413	Per3	2.00108	0.02688
ENSRNOG00000033433	Csrnp1	1.99778	0.00047
ENSRNOG00000014143	Col24a1	1.99494	0.01855
ENSRNOG00000018646	Hbegf	1.99322	0.03295
ENSRNOG00000000907	Alox5ap	1.99251	0.01853
ENSRNOG00000015894	Dock8	1.98432	0.01443
ENSRNOG00000018421	Aen	1.98288	0.00996
ENSRNOG00000003722	Dusp27	1.97932	0.03246
ENSRNOG00000022419	Dok7	1.96836	0.04639
ENSRNOG00000008857	Adamts10	1.96404	0.02731
ENSRNOG00000013140	Pdzd2	1.96184	0.03451
ENSRNOG00000000994	Stxbp2	1.96002	0.01914
ENSRNOG00000028108	Cytl1	1.94936	0.0034
ENSRNOG00000002142	Cds1	1.94078	0.04827
ENSRNOG00000002159	Gpat3	1.93673	0.01598
ENSRNOG00000048088	Mest	1.93474	0.04251
ENSRNOG00000049336	Lime1	1.93351	0.04649
ENSRNOG00000018627	Plekhb1	1.92984	0.01913
ENSRNOG00000019779	Disc1	1.92665	0.027
ENSRNOG00000037432	Exo5	1.90086	0.04062
ENSRNOG00000013519	Tll2	1.89393	0.0173
ENSRNOG00000042944	Cenpw	1.89226	0.04913
ENSRNOG00000049662	Zfp708	1.89212	0.00464
ENSRNOG00000012208	Itgb7	1.89064	0.04094
ENSRNOG00000028064	Fhad1	1.88694	0.00404
ENSRNOG00000007574	Padi2	1.87888	0.0356
ENSRNOG00000050152	Chsy3	1.87778	0.03608
ENSRNOG00000010128	Slc27a2	1.87635	0.02408
ENSRNOG00000018452	Unc13a	1.87535	0.00512
ENSRNOG00000014117	Hmox1	1.86941	0.00889
ENSRNOG00000009448	Papln	1.86928	0.0418
ENSRNOG00000021555	Mis18a	1.86867	0.04149
ENSRNOG00000051905	Wnt2	1.86845	0.04608
ENSRNOG00000003538	Adamts4	1.86783	0.02052
ENSRNOG00000056209	Exo1	1.8643	0.01603
ENSRNOG00000060348	Zdhhc23	1.85735	0.03301
ENSRNOG00000008157	Syn2	1.85646	0.0073
ENSRNOG00000017277	Igsf6	1.85134	0.0281
ENSRNOG00000027730	Nxpe1	1.85049	0.04487
ENSRNOG00000007955	Timp4	1.84926	0.01182
ENSRNOG00000019183	Alox15	1.84335	0.01537
ENSRNOG00000002826	Hsd17b7	1.84293	0.04109
ENSRNOG00000012347	Gata2	1.83467	0.0108
ENSRNOG00000002471	Polq	1.83371	0.02536
ENSRNOG00000004398	Pkhd1l1	1.83361	0.03809
ENSRNOG00000018029	Doc2g	1.83116	0.04431
ENSRNOG00000029510	Plxnb1	1.82988	0.00122
ENSRNOG00000011253	Trmt9b	1.82717	0.00741
ENSRNOG00000012720	Irx4	1.82464	0.03703
ENSRNOG00000008292	Hif1a	1.82185	0.00013
ENSRNOG00000047363	Kcnk13	1.82	0.01782
ENSRNOG00000029366	Prrt2	1.80618	0.01545
ENSRNOG00000005810	Nlrc4	1.80394	0.00168
ENSRNOG00000013196	Dok5	1.80328	0.01576
ENSRNOG00000014509	Sacs	1.80236	0.00457
ENSRNOG00000007090	Cacna1c	1.7985	0.02667
ENSRNOG00000016488	Pltp	1.7976	0.00401
ENSRNOG00000022101	Crabp2	1.7922	0.02799
ENSRNOG00000015664	Tmem8b	1.78629	0.0375
ENSRNOG00000006940	Ncf4	1.78383	0.01495
ENSRNOG00000061182	Gabre	1.77814	0.03861
ENSRNOG00000003064	Bst1	1.77679	0.00586
ENSRNOG00000015851	Nat8b	1.77195	0.03238
ENSRNOG00000008237	Unc13b	1.77097	0.00863
ENSRNOG00000007060	Plin2	1.76902	0.0032
ENSRNOG00000009768	Npy	1.7671	0.03852
ENSRNOG00000014508	Mgll	1.76644	0.00512
ENSRNOG00000020374	Tmem8a	1.75666	0.00722
ENSRNOG00000024000	Cd22	1.75114	0.04651
ENSRNOG00000011154	Adgrf5	1.74619	0.01332
ENSRNOG00000008165	Tpx2	1.74346	0.04077
ENSRNOG00000021029	Hamp	1.74107	0.02135
ENSRNOG00000029079	Hspb7	1.7237	0.04346
ENSRNOG00000018748	Slc16a11	1.7223	0.04788
ENSRNOG00000026704	Drp2	1.72045	0.01208
ENSRNOG00000042250	Cgm4	1.71961	0.04341
ENSRNOG00000008986	Diaph3	1.71938	0.01481
ENSRNOG00000016971	Zfp612	1.71427	0.00013
ENSRNOG00000021242	Adam33	1.71102	0.02575
ENSRNOG00000023686	Upk3b	1.71085	0.02353
ENSRNOG00000058775	Ly49s7	1.70576	0.0308
ENSRNOG00000005018	Scn2a	1.70374	0.00602
ENSRNOG00000013922	Dok2	1.70069	0.02391
ENSRNOG00000047739	Npff	1.69557	0.02009
ENSRNOG00000029342	Scn7a	1.68467	0.01414
ENSRNOG00000009334	Knstrn	1.67828	0.03996
ENSRNOG00000003195	Caskin1	1.67102	0.03164
ENSRNOG00000004578	Cthrc1	1.67091	0.03191
ENSRNOG00000037229	Gmppb	1.66692	0.03322
ENSRNOG00000031997	Ttll7	1.66001	0.01079
ENSRNOG00000005711	Ptprd	1.65271	0.04179
ENSRNOG00000052157	Nav3	1.64721	0.04746
ENSRNOG00000019486	Trpv1	1.63528	0.01577
ENSRNOG00000000436	Egfl8	1.63526	0.01638
ENSRNOG00000008697	Nov	1.62304	0.02291
ENSRNOG00000006094	Cd44	1.61366	0.03379
ENSRNOG00000020332	Tnnt3	1.60682	0.03923
ENSRNOG00000016818	Fgfr3	1.60352	0.02191
ENSRNOG00000046377	Btnl9	1.60244	0.03483
ENSRNOG00000050287	Ebna1bp2	1.59739	0.02498
ENSRNOG00000027938	Jcad	1.59429	0.0327
ENSRNOG00000000699	Selplg	1.59323	0.00953
ENSRNOG00000003208	Ercc6l	1.58948	0.02679
ENSRNOG00000011145	Crhr2	1.57674	0.02763
ENSRNOG00000022483	Trim50	1.55865	0.00115
ENSRNOG00000052600	Mboat7l1	1.55341	0.02364
ENSRNOG00000011054	Laptm5	1.54435	0.03177
ENSRNOG00000058539	Ccnb1	1.53922	0.01649
ENSRNOG00000001410	Gigyf1	1.53358	0.02925
ENSRNOG00000007258	Sbspon	1.52897	0.00739
ENSRNOG00000029784	Pak1	1.5132	0.0047
ENSRNOG00000008939	Nxph1	1.51296	0.00703
ENSRNOG00000015679	Dok4	1.50376	0.01814
ENSRNOG00000014382	C2cd5	1.50152	0.02591
ENSRNOG00000015582	Me2	1.50017	0.02406
ENSRNOG00000015160	Gem	1.50003	0.0448
ENSRNOG00000001544	Cyyr1	1.49517	0.00505
ENSRNOG00000004111	Soat1	1.48907	0.01538
ENSRNOG00000004662	AC115277.1	1.47601	0.01033
ENSRNOG00000019202	PVR	1.47432	0.03658
ENSRNOG00000003480	Aim2	1.47324	0.04592
ENSRNOG00000001352	Hectd4	1.47212	0.04548
ENSRNOG00000019721	Ypel3	1.46864	0.00518
ENSRNOG00000019180	Acsl4	1.46447	0.02849
ENSRNOG00000000428	Cyp21a1	1.45482	0.0223
ENSRNOG00000008885	Chst11	1.45292	0.04574
ENSRNOG00000009354	Nrarp	1.44564	0.03863
ENSRNOG00000042960	Rgcc	1.44103	0.04982
ENSRNOG00000054508	Foxp2	1.42559	0.03934
ENSRNOG00000052880	Prph	1.4162	0.00599
ENSRNOG00000014703	Tonsl	1.41591	0.01196
ENSRNOG00000010919	Mbd4	1.41295	0.00541
ENSRNOG00000016271	Itm2b	1.41077	0.03221
ENSRNOG00000054033	Adap1	1.40894	0.00576
ENSRNOG00000011348	Snx14	1.40695	0.04669
ENSRNOG00000012051	Ncaph	1.40194	0.03951
ENSRNOG00000050137	Ajap1	1.39795	0.03724
ENSRNOG00000004483	Ptprr	1.38883	0.04344
ENSRNOG00000003522	Mr1	1.37966	0.03056
ENSRNOG00000033575	Emid1	1.37262	0.03686
ENSRNOG00000010784	Scg3	1.37096	0.02228
ENSRNOG00000022537	E2f8	1.36892	0.0027
ENSRNOG00000002428	Lpar4	1.33244	0.02524
ENSRNOG00000022044	Cabp4	1.32255	0.04677
ENSRNOG00000020531	Fen1	1.32165	0.00738
ENSRNOG00000014786	Ccne1	1.3126	0.02564
ENSRNOG00000009730	Cyp7b1	1.30758	0.00587
ENSRNOG00000036701	Actg1	1.30267	0.03736
ENSRNOG00000060528	Cacna1g	1.29741	0.02549
ENSRNOG00000013865	Zmym6	1.28855	0.02651
ENSRNOG00000005370	S1pr4	1.28594	0.04552
ENSRNOG00000016543	Trim63	1.27476	0.04349
ENSRNOG00000003171	Mpz	1.26764	0.02228
ENSRNOG00000010331	Ctsb	1.2659	0.03201
ENSRNOG00000013067	Phf21b	1.25875	0.0181
ENSRNOG00000048738	Hdac6	1.25279	0.04952
ENSRNOG00000001476	Cldn4	1.24751	0.04612
ENSRNOG00000039390	Slc37a2	1.24581	0.03487
ENSRNOG00000014125	Evi2b	1.24345	0.04962
ENSRNOG00000051120	Il17d	1.24094	0.02775
ENSRNOG00000037080	Adamts17	1.23697	0.03997
ENSRNOG00000001296	P2rx7	1.23469	0.0085
ENSRNOG00000003359	Ogt	1.23169	0.00948
ENSRNOG00000026564	Ptpdc1	1.22084	0.04503
ENSRNOG00000046050	Dennd1c	1.21918	0.00975
ENSRNOG00000018815	Plk1	1.20837	0.00087
ENSRNOG00000014648	Efnb2	1.20384	0.04513
ENSRNOG00000007049	Bcl11a	1.20254	0.00266
ENSRNOG00000005872	Tcf7	1.19001	0.04124
ENSRNOG00000010918	Cebpa	1.17301	0.00962
ENSRNOG00000016203	Efna2	1.166	0.04847
ENSRNOG00000024661	Jpt2	1.15835	0.02157
ENSRNOG00000047319	Caprin2	1.11842	0.01137
ENSRNOG00000024452	Carmil2	1.09102	0.0063
ENSRNOG00000049642	Smim5	-1.01703	0.01863
ENSRNOG00000010134	Acot2	-1.04286	0.01773
ENSRNOG00000007895	Pdhb	-1.07658	0.0034
ENSRNOG00000052564	Gpx3	-1.08322	0.02715
ENSRNOG00000012966	Acadl	-1.08426	0.04645
ENSRNOG00000015642	Pabpc4	-1.09063	0.04044
ENSRNOG00000037206	Ccdc77	-1.1307	0.00967
ENSRNOG00000015397	Cpne7	-1.13311	0.04054
ENSRNOG00000017681	Lim2	-1.13406	0.0397
ENSRNOG00000061450	Homer2	-1.13677	0.03964
ENSRNOG00000003400	Fmo4	-1.14064	0.03215
ENSRNOG00000007862	Acat1	-1.16356	0.00809
ENSRNOG00000023803	Cmya5	-1.16882	0.03034
ENSRNOG00000039336	Hrct1	-1.17138	0.0391
ENSRNOG00000009951	Aif1l	-1.18036	0.04978
ENSRNOG00000010447	Tmod2	-1.18172	0.02723
ENSRNOG00000032401	H3f3c	-1.18977	0.01926
ENSRNOG00000050287	Ebna1bp2	-1.19785	0.03733
ENSRNOG00000009539	Khdrbs3	-1.20361	0.00042
ENSRNOG00000000860	Vwa7	-1.20506	0.04874
ENSRNOG00000007967	Sdhb	-1.22139	0.03978
ENSRNOG00000020835	Hipk4	-1.22567	0.02956
ENSRNOG00000020995	Fut1	-1.22676	0.03386
ENSRNOG00000012364	Prickle2	-1.23516	0.01254
ENSRNOG00000014202	Snx20	-1.24114	0.02455
ENSRNOG00000018851	Ppp2r2b	-1.24676	0.04174
ENSRNOG00000022066	Fam117b	-1.24777	0.00508
ENSRNOG00000016825	Cd3eap	-1.25921	0.02533
ENSRNOG00000049385	Adamtsl4	-1.26873	0.00439
ENSRNOG00000003596	Itgb1bp2	-1.27107	0.01867
ENSRNOG00000010240	Tent5a	-1.27132	0.04857
ENSRNOG00000013946	Rnf149	-1.27196	0.04992
ENSRNOG00000005731	Birc3	-1.2818	0.00204
ENSRNOG00000050585	Pgam1	-1.2904	0.02353
ENSRNOG00000006281	Hoxa3	-1.29302	0.02242
ENSRNOG00000025781	Sec31b	-1.29708	0.02291
ENSRNOG00000050714	Islr2	-1.30578	0.00837
ENSRNOG00000036692	Gcgr	-1.31062	0.04183
ENSRNOG00000011901	Rrad	-1.31526	0.04569
ENSRNOG00000021840	Cped1	-1.31698	0.03416
ENSRNOG00000018129	Ndufab1	-1.31809	0.0425
ENSRNOG00000004640	Mtfp1	-1.31927	0.03816
ENSRNOG00000056783	Cd69	-1.32038	0.01063
ENSRNOG00000021294	Mstn	-1.32956	0.01812
ENSRNOG00000008713	Slc41a2	-1.33316	0.04935
ENSRNOG00000001030	Tsc22d1	-1.34072	0.04665
ENSRNOG00000043426	Kyat3	-1.34811	0.03125
ENSRNOG00000025625	Rnase4	-1.35426	0.04924
ENSRNOG00000018101	Klc3	-1.35977	0.02597
ENSRNOG00000046377	Btnl9	-1.3648	0.04263
ENSRNOG00000008947	Cpz	-1.36487	0.00408
ENSRNOG00000019622	Ackr3	-1.36713	0.03885
ENSRNOG00000029756	P2ry13	-1.37235	0.03001
ENSRNOG00000015354	Aox1	-1.38197	0.00689
ENSRNOG00000026842	Nnt	-1.38572	0.00206
ENSRNOG00000013346	Asb14	-1.38982	0.02908
ENSRNOG00000039473	Ccdc152	-1.39264	0.03925
ENSRNOG00000002618	Ivns1abp	-1.39493	0.00547
ENSRNOG00000001480	Ncf1	-1.39563	0.04443
ENSRNOG00000000699	Selplg	-1.40605	0.0142
ENSRNOG00000055455	Ly49si2	-1.40629	0.03039
ENSRNOG00000023561	Ano2	-1.41585	0.02959
ENSRNOG00000010389	Ndrg2	-1.42785	0.00504
ENSRNOG00000016575	Tnfrsf1b	-1.43331	0.01159
ENSRNOG00000058752	Popdc2	-1.44606	0.03711
ENSRNOG00000015290	Tpi1	-1.4476	0.04185
ENSRNOG00000009790	Kcnk3	-1.47301	0.00808
ENSRNOG00000025691	Pla2g7	-1.48196	0.01252
ENSRNOG00000009768	Npy	-1.48602	0.02971
ENSRNOG00000061595	Tfec	-1.48766	0.03334
ENSRNOG00000003546	Tnfrsf12a	-1.48897	0.0493
ENSRNOG00000010450	Elovl7	-1.49118	0.02583
ENSRNOG00000034161	Cox6b1	-1.49143	0.04186
ENSRNOG00000043465	Arc	-1.49218	0.00695
ENSRNOG00000000413	Pln	-1.49268	0.01519
ENSRNOG00000026493	Cdnf	-1.496	0.03364
ENSRNOG00000046254	Adgre1	-1.501	0.00493
ENSRNOG00000020942	Plekha4	-1.50193	0.01471
ENSRNOG00000013552	Scd	-1.5027	0.01427
ENSRNOG00000003244	Ltc4s	-1.5065	0.00468
ENSRNOG00000059605	Ddn	-1.50691	0.01795
ENSRNOG00000004839	B4galnt1	-1.50707	0.0337
ENSRNOG00000055295	Pecr	-1.50864	0.00237
ENSRNOG00000036703	Itgax	-1.51029	0.03208
ENSRNOG00000061182	Gabre	-1.51245	0.01816
ENSRNOG00000014119	Farsb	-1.51338	0.03078
ENSRNOG00000010031	Vtn	-1.51564	0.00264
ENSRNOG00000016535	Ccl22	-1.51872	0.00376
ENSRNOG00000012155	Sox15	-1.5214	0.04151
ENSRNOG00000006231	Ptpro	-1.52234	0.03051
ENSRNOG00000002229	Adcy5	-1.52312	0.01659
ENSRNOG00000015236	Mybbp1a	-1.52568	0.02027
ENSRNOG00000011161	Slc2a12	-1.53352	0.04731
ENSRNOG00000022932	Serhl2	-1.53614	0.03817
ENSRNOG00000003251	B3galt2	-1.53635	0.03206
ENSRNOG00000058243	Rfx8	-1.53654	0.01572
ENSRNOG00000047656	Gaa	-1.53697	0.0174
ENSRNOG00000007364	Rab15	-1.53928	0.01192
ENSRNOG00000007200	Ikzf3	-1.54193	0.0117
ENSRNOG00000000007	Gad1	-1.54748	0.03524
ENSRNOG00000054508	Foxp2	-1.54969	0.02055
ENSRNOG00000017817	Cox4i1	-1.5542	0.02888
ENSRNOG00000014522	Mlycd	-1.55475	8e-05
ENSRNOG00000014686	Kcnd3	-1.56359	8e-05
ENSRNOG00000011649	Epb42	-1.56448	0.04376
ENSRNOG00000019924	Thop1	-1.574	0.03077
ENSRNOG00000021067	Fxyd7	-1.5805	0.00815
ENSRNOG00000042596	Fam205a	-1.58242	0.04488
ENSRNOG00000028108	Cytl1	-1.58479	0.01414
ENSRNOG00000005711	Ptprd	-1.58828	0.01444
ENSRNOG00000002946	Socs3	-1.58832	0.04082
ENSRNOG00000012457	Cyc1	-1.58906	0.01704
ENSRNOG00000032208	Eda	-1.58957	0.03609
ENSRNOG00000018816	Cox5a	-1.59749	0.00926
ENSRNOG00000006076	Steap2	-1.59931	0.02957
ENSRNOG00000000158	Cdo1	-1.60066	0.00744
ENSRNOG00000015957	F13a1	-1.60083	0.03334
ENSRNOG00000049410	Chrm3	-1.60281	0.01411
ENSRNOG00000007454	Aloxe3	-1.61558	0.00445
ENSRNOG00000000413	Pln	-1.61959	0.04486
ENSRNOG00000013380	Rhov	-1.62076	0.01822
ENSRNOG00000022523	Fkbp5	-1.62131	0.0124
ENSRNOG00000020836	Rorc	-1.62549	0.02468
ENSRNOG00000006365	Asb15	-1.62589	0.00247
ENSRNOG00000036742	Uqcrc2	-1.62839	0.02156
ENSRNOG00000007387	Per1	-1.63178	0.01555
ENSRNOG00000005854	Angpt1	-1.63442	0.0206
ENSRNOG00000033734	Tnnt2	-1.63519	0.04408
ENSRNOG00000027831	Map7d3	-1.63765	0.04824
ENSRNOG00000019577	Adamts19	-1.63826	0.02961
ENSRNOG00000011483	S100a9	-1.63913	0.01661
ENSRNOG00000030910	Grik4	-1.64932	0.04092
ENSRNOG00000048651	Nrtn	-1.65695	0.03101
ENSRNOG00000015160	Gem	-1.66461	0.0425
ENSRNOG00000000906	Medag	-1.66665	0.00215
ENSRNOG00000004327	Ddc	-1.66966	0.0163
ENSRNOG00000019445	Msln	-1.67458	0.03917
ENSRNOG00000013766	Acaa2	-1.67461	0.00133
ENSRNOG00000005053	Egln3	-1.67902	0.00013
ENSRNOG00000027742	Adamtsl2	-1.68529	0.00704
ENSRNOG00000011241	Tfdp2	-1.6857	0.01389
ENSRNOG00000046918	Apoo	-1.68727	0.02892
ENSRNOG00000013793	C1qtnf9	-1.69315	0.03923
ENSRNOG00000020254	Per2	-1.69642	0.00731
ENSRNOG00000022429	Minar2	-1.71819	0.04196
ENSRNOG00000000920	Phkg1	-1.72389	0.00303
ENSRNOG00000050841	Ache	-1.7242	0.01487
ENSRNOG00000011253	Trmt9b	-1.72606	0.00195
ENSRNOG00000030449	Gsta4	-1.72675	0.01001
ENSRNOG00000005903	St14	-1.74083	0.0329
ENSRNOG00000017311	Me3	-1.7472	0.00705
ENSRNOG00000005286	Coch	-1.75035	0.02069
ENSRNOG00000051854	Enpep	-1.75051	0.02541
ENSRNOG00000017720	Mxd1	-1.76402	0.00545
ENSRNOG00000052634	Lsmem2	-1.76723	0.01683
ENSRNOG00000046216	Cd300c2	-1.77006	0.01165
ENSRNOG00000007258	Sbspon	-1.77236	0.03281
ENSRNOG00000002579	Parm1	-1.77548	0.04301
ENSRNOG00000052070	Aldh1a3	-1.78031	0.03896
ENSRNOG00000008831	Hcn2	-1.78845	0.02403
ENSRNOG00000028884	Atp5mg	-1.78873	0.04581
ENSRNOG00000059061	Uqcr10	-1.79354	0.03947
ENSRNOG00000001338	Hpd	-1.79777	0.00699
ENSRNOG00000029212	Vcan	-1.79981	0.03084
ENSRNOG00000028015	Pf4	-1.801	0.01027
ENSRNOG00000015225	Gramd2b	-1.80711	0.00423
ENSRNOG00000031202	Trim30c	-1.80716	0.03184
ENSRNOG00000029528	Cbs	-1.81024	0.01666
ENSRNOG00000008045	Slamf9	-1.81947	0.01034
ENSRNOG00000003784	Rilp	-1.82784	0.03272
ENSRNOG00000007907	Tmem178a	-1.83008	0.04047
ENSRNOG00000046601	Unc5cl	-1.83113	0.04105
ENSRNOG00000024824	Col22a1	-1.83421	0.00853
ENSRNOG00000049402	Nbl1	-1.83451	0.04371
ENSRNOG00000030245	Tango2	-1.83459	0.02688
ENSRNOG00000017622	Npm3	-1.83546	0.04116
ENSRNOG00000049994	Ifi44l	-1.84082	0.01355
ENSRNOG00000036834	Gpr84	-1.8449	0.00596
ENSRNOG00000001700	Whrn	-1.84996	0.00309
ENSRNOG00000017311	Me3	-1.85633	0.00289
ENSRNOG00000002305	Slc15a2	-1.85669	0.00216
ENSRNOG00000029071	Unc5c	-1.85945	0.01307
ENSRNOG00000045892	Cfl2	-1.86041	0.04418
ENSRNOG00000019278	Fsd2	-1.86492	0.04247
ENSRNOG00000001715	Ece2	-1.87012	0.03051
ENSRNOG00000026705	Dgki	-1.87411	0.03707
ENSRNOG00000020731	Ppfia3	-1.87456	0.04483
ENSRNOG00000060237	Inhbb	-1.87511	0.01714
ENSRNOG00000025383	Pdha1	-1.88324	0.04913
ENSRNOG00000030012	Clec4a2	-1.88355	0.00193
ENSRNOG00000003069	Cd38	-1.88416	0.01506
ENSRNOG00000002840	Atp5f1b	-1.89465	0.00311
ENSRNOG00000012482	Ndrg4	-1.90058	0.00641
ENSRNOG00000001979	Rcan1	-1.90371	0.02799
ENSRNOG00000007012	Ly75	-1.90641	0.0423
ENSRNOG00000005574	Adamts8	-1.90937	0.00364
ENSRNOG00000047924	Zbtb7c	-1.9126	0.0178
ENSRNOG00000018937	Gstm2	-1.92093	0.03234
ENSRNOG00000008168	Wnt5b	-1.92394	0.04639
ENSRNOG00000060021	Txlnb	-1.92543	0.03102
ENSRNOG00000046057	Pnmt	-1.94443	0.03999
ENSRNOG00000057852	Cacng6	-1.94586	0.02393
ENSRNOG00000016292	Pdzd9	-1.94967	0.043
ENSRNOG00000012584	Aamdc	-1.95007	0.03537
ENSRNOG00000018281	Uqcrfs1	-1.95067	0.03845
ENSRNOG00000007319	Trib3	-1.95122	0.03076
ENSRNOG00000020562	Slc22a18	-1.95253	0.00478
ENSRNOG00000058271	Chpt1	-1.95619	0.00851
ENSRNOG00000007808	Nap1l5	-1.96633	0.02213
ENSRNOG00000025371	Spry1	-1.9679	0.04659
ENSRNOG00000021480	Rad9b	-1.97436	0.00967
ENSRNOG00000020901	S1pr5	-1.975	0.0394
ENSRNOG00000052407	Btk	-1.97952	0.03923
ENSRNOG00000049351	Nat8l	-1.98002	0.03668
ENSRNOG00000036674	Cd7	-1.98108	0.00568
ENSRNOG00000055010	Axin2	-1.98258	0.02949
ENSRNOG00000032443	Lmod3	-1.98315	0.04105
ENSRNOG00000014641	Rpl3l	-1.98515	0.03095
ENSRNOG00000002417	Serpinb10	-1.98724	0.01068
ENSRNOG00000006729	Slc24a4	-1.98919	0.02195
ENSRNOG00000020142	Gdf1	-1.99669	0.03838
ENSRNOG00000003221	Myoc	-1.99705	0.03253
ENSRNOG00000046858	Arxes2	-1.99788	0.03881
ENSRNOG00000007475	Gpihbp1	-2.00148	0.03235
ENSRNOG00000059947	Sdc1	-2.00294	0.04003
ENSRNOG00000001806	Fetub	-2.00454	0.04441
ENSRNOG00000049116	Polr2h	-2.00576	0.0227
ENSRNOG00000018445	Agt	-2.01595	0.02824
ENSRNOG00000009311	Fstl3	-2.02092	0.00816
ENSRNOG00000002255	Fam162a	-2.02511	0.02733
ENSRNOG00000019976	Spata24	-2.02803	0.04621
ENSRNOG00000000521	Cdkn1a	-2.0287	0.00326
ENSRNOG00000006224	Klhl31	-2.03523	0.03988
ENSRNOG00000021334	Lag3	-2.03552	0.02301
ENSRNOG00000010375	Slc39a2	-2.03994	0.03735
ENSRNOG00000006579	Reg3g	-2.04887	0.03705
ENSRNOG00000012827	Mlf1	-2.05288	0.02364
ENSRNOG00000028225	Tnni3k	-2.06647	0.00503
ENSRNOG00000051860	AC114343.1	-2.06805	0.00471
ENSRNOG00000017032	Atp5f1a	-2.06815	0.04915
ENSRNOG00000010331	Ctsb	-2.07766	0.04792
ENSRNOG00000019751	Cyb5r2	-2.08164	0.01631
ENSRNOG00000019390	Klhl40	-2.08241	0.02302
ENSRNOG00000003917	Uck2	-2.08474	0.00551
ENSRNOG00000016275	Ttr	-2.08627	0.03448
ENSRNOG00000017277	Igsf6	-2.09597	0.00812
ENSRNOG00000062013	Adprhl1	-2.09696	0.0006
ENSRNOG00000030238	Fndc5	-2.09703	0.01787
ENSRNOG00000055716	Oscar	-2.09986	0.04164
ENSRNOG00000023546	Hspb1	-2.11032	0.03657
ENSRNOG00000021128	Kcnj11	-2.12001	0.02132
ENSRNOG00000010092	Magix	-2.12383	0.00473
ENSRNOG00000009928	Bckdhb	-2.12503	0.04062
ENSRNOG00000015904	Wfdc1	-2.12651	0.00777
ENSRNOG00000017149	Fam131b	-2.13149	0.02476
ENSRNOG00000013564	Dok3	-2.13325	0.00814
ENSRNOG00000030715	Cfh	-2.13655	0.02195
ENSRNOG00000002142	Cds1	-2.13667	0.03682
ENSRNOG00000003170	Nlrp3	-2.15054	0.04853
ENSRNOG00000032472	Adgrg2	-2.15166	0.00309
ENSRNOG00000022067	Tlr5	-2.15442	0.01369
ENSRNOG00000011754	Myom2	-2.1545	0.0465
ENSRNOG00000026592	Rhbdl2	-2.15635	0.04313
ENSRNOG00000048321	Tnfsf8	-2.16042	0.04408
ENSRNOG00000005602	Mthfd1	-2.16525	0.02639
ENSRNOG00000017976	Slco2b1	-2.16606	0.00074
ENSRNOG00000016818	Fgfr3	-2.16624	0.01337
ENSRNOG00000007284	Slc2a1	-2.16759	0.02394
ENSRNOG00000021200	Hjv	-2.17122	0.00041
ENSRNOG00000008236	Decr1	-2.18227	0.0195
ENSRNOG00000012582	Eif4ebp1	-2.1856	0.0303
ENSRNOG00000056219	Olr1	-2.18729	0.00374
ENSRNOG00000002802	Cxcl1	-2.19803	0.03414
ENSRNOG00000032443	Lmod3	-2.1999	0.03047
ENSRNOG00000028891	Cyp2t1	-2.2082	0.00319
ENSRNOG00000012742	Irx2	-2.21082	0.04677
ENSRNOG00000021243	Siglec1	-2.21224	0.03157
ENSRNOG00000050015	Cox7a1	-2.2175	0.02304
ENSRNOG00000012574	Pum3	-2.22111	0.04005
ENSRNOG00000006611	Nostrin	-2.2281	0.0401
ENSRNOG00000003365	Cadm3	-2.23148	0.0151
ENSRNOG00000017120	Abhd2	-2.24424	0.04108
ENSRNOG00000018712	Camk2a	-2.24689	0.03023
ENSRNOG00000016327	Mcee	-2.24934	0.02515
ENSRNOG00000010731	Gpm6a	-2.2515	0.02842
ENSRNOG00000006086	Lynx1	-2.25411	0.02027
ENSRNOG00000011992	Slc18a1	-2.25441	0.022
ENSRNOG00000037853	Rarres1	-2.26066	0.04035
ENSRNOG00000008656	Snca	-2.26307	0.01196
ENSRNOG00000007918	Tbxas1	-2.26415	0.04492
ENSRNOG00000039496	Plp2	-2.26796	0.04544
ENSRNOG00000002338	Dgke	-2.2691	0.03361
ENSRNOG00000003205	Ldb2	-2.27102	0.03533
ENSRNOG00000018797	Myrip	-2.27445	0.04361
ENSRNOG00000002525	Ptgs2	-2.27536	0.01793
ENSRNOG00000005451	Dnah11	-2.27707	0.04965
ENSRNOG00000022392	Hspb8	-2.27772	0.02309
ENSRNOG00000013313	Nceh1	-2.2831	0.04329
ENSRNOG00000019120	Hmgcs2	-2.28354	0.03146
ENSRNOG00000023991	Rab20	-2.28569	0.00081
ENSRNOG00000057404	Slc47a1	-2.28757	0.01759
ENSRNOG00000024128	Aco2	-2.28902	0.00997
ENSRNOG00000005530	Rps6kl1	-2.28955	0.03143
ENSRNOG00000042367	Cyp2ab1	-2.29029	0.02301
ENSRNOG00000019141	Ch25h	-2.29362	0.03665
ENSRNOG00000013555	Ankrd55	-2.29722	0.03495
ENSRNOG00000001711	Hrasls	-2.30023	0.01298
ENSRNOG00000048187	Epop	-2.30375	0.02407
ENSRNOG00000043098	Mt2A	-2.30815	0.01354
ENSRNOG00000008157	Syn2	-2.31043	0.01486
ENSRNOG00000008057	Krt7	-2.31113	0.02483
ENSRNOG00000025111	Nfkbid	-2.31633	0.02365
ENSRNOG00000003171	Mpz	-2.31652	0.03958
ENSRNOG00000038607	Tmem86b	-2.31902	0.01201
ENSRNOG00000001296	P2rx7	-2.31941	0.03524
ENSRNOG00000003745	Atf3	-2.3219	0.03488
ENSRNOG00000004861	Itga4	-2.32671	0.0307
ENSRNOG00000014152	Kcnip3	-2.32795	0.04859
ENSRNOG00000006641	Dbh	-2.33252	0.0383
ENSRNOG00000014768	Glis3	-2.33393	0.03504
ENSRNOG00000015982	Wnt11	-2.3392	0.04839
ENSRNOG00000020416	Zfr2	-2.34278	0.03881
ENSRNOG00000028616	Pck1	-2.34795	0.02127
ENSRNOG00000054217	Runx3	-2.34803	0.04701
ENSRNOG00000009219	Hepacam	-2.36674	0.03744
ENSRNOG00000007999	Abra	-2.37369	0.01243
ENSRNOG00000018991	Gsn	-2.37534	0.01505
ENSRNOG00000012509	Il17f	-2.38334	0.04792
ENSRNOG00000007202	Sema3d	-2.38619	0.02615
ENSRNOG00000026493	Cdnf	-2.38825	0.00913
ENSRNOG00000019661	Gdf15	-2.38834	0.01745
ENSRNOG00000005096	Bzw2	-2.39206	0.02072
ENSRNOG00000022572	Pex19	-2.39871	0.03827
ENSRNOG00000002459	Fbxo40	-2.3996	0.01552
ENSRNOG00000001874	Slc7a4	-2.40847	0.02172
ENSRNOG00000026235	Hk3	-2.41366	0.04996
ENSRNOG00000017512	Aldh3b1	-2.42186	0.04205
ENSRNOG00000011330	Ces2a	-2.42802	0.03194
ENSRNOG00000017032	Atp5f1a	-2.42995	0.03568
ENSRNOG00000014075	Clybl	-2.43079	0.0494
ENSRNOG00000005369	Kcnj3	-2.43704	0.00899
ENSRNOG00000009448	Papln	-2.43744	0.04666
ENSRNOG00000018415	Acot13	-2.4387	0.00962
ENSRNOG00000016827	Slc38a3	-2.44595	0.02132
ENSRNOG00000006146	Trim54	-2.45661	0.02455
ENSRNOG00000010402	Hspb2	-2.46397	0.02078
ENSRNOG00000007869	Wscd1	-2.4809	0.02738
ENSRNOG00000012427	Veph1	-2.48729	0.0015
ENSRNOG00000006224	Klhl31	-2.49144	0.00175
ENSRNOG00000018775	Cystm1	-2.49291	0.041
ENSRNOG00000046326	Rp1l1	-2.49406	0.0035
ENSRNOG00000012273	Dmtn	-2.49731	0.04224
ENSRNOG00000011901	Rrad	-2.49818	0.01905
ENSRNOG00000029614	Robo1	-2.49948	0.01788
ENSRNOG00000000321	Cd24	-2.50098	0.03035
ENSRNOG00000005286	Coch	-2.50508	0.00966
ENSRNOG00000004854	Has2	-2.51568	0.02198
ENSRNOG00000009588	Snph	-2.52829	0.01714
ENSRNOG00000004794	Rtn1	-2.52832	0.01438
ENSRNOG00000000529	Pim1	-2.53093	0.02164
ENSRNOG00000050675	Myl4	-2.53208	0.03027
ENSRNOG00000004697	Baalc	-2.53574	0.0241
ENSRNOG00000049237	Gpr68	-2.53665	0.03314
ENSRNOG00000008103	Mdh1	-2.53682	0.02125
ENSRNOG00000016983	Myh7	-2.54153	0.03984
ENSRNOG00000013615	Dntt	-2.54256	0.01305
ENSRNOG00000019047	Ola1	-2.54509	0.01587
ENSRNOG00000036834	Gpr84	-2.54825	0.04399
ENSRNOG00000002771	Ereg	-2.54882	0.04673
ENSRNOG00000011861	Aadat	-2.55108	0.03627
ENSRNOG00000052157	Nav3	-2.552	0.00767
ENSRNOG00000026490	Dnm3	-2.55507	0.03932
ENSRNOG00000017198	Hif3a	-2.55698	0.04589
ENSRNOG00000002916	Car4	-2.56123	0.00671
ENSRNOG00000021513	Rtn4rl2	-2.56776	0.0245
ENSRNOG00000026842	Nnt	-2.57261	0.02485
ENSRNOG00000010841	Col8a2	-2.57358	0.01281
ENSRNOG00000014143	Col24a1	-2.58012	0.01691
ENSRNOG00000032002	Hapln1	-2.59574	0.00876
ENSRNOG00000020399	Ltb4r	-2.60226	0.00984
ENSRNOG00000009436	Hemgn	-2.60312	0.01119
ENSRNOG00000003330	Acsf2	-2.60709	0.04194
ENSRNOG00000058249	Pgk1	-2.60851	0.03219
ENSRNOG00000018715	Clec10a	-2.61509	0.0207
ENSRNOG00000010161	Myo10	-2.61966	0.01655
ENSRNOG00000052061	Ppef2	-2.62095	0.03785
ENSRNOG00000018694	Lipg	-2.62785	0.0179
ENSRNOG00000050404	Pmepa1	-2.62963	0.02674
ENSRNOG00000030410	Zfp958	-2.63943	0.03433
ENSRNOG00000011550	Kcnab2	-2.64306	0.00546
ENSRNOG00000058891	Cys1	-2.65573	0.01736
ENSRNOG00000026217	Armc2	-2.6667	0.0043
ENSRNOG00000006930	Casq1	-2.66741	0.03258
ENSRNOG00000032204	Uqcrb	-2.67143	0.04306
ENSRNOG00000009155	Ndufs3	-2.67278	0.04752
ENSRNOG00000001476	Cldn4	-2.68365	0.00165
ENSRNOG00000004377	Lpin1	-2.68757	0.02548
ENSRNOG00000016190	Coq9	-2.68833	0.04041
ENSRNOG00000007235	Atp5mc1	-2.7	0.0366
ENSRNOG00000007229	Nr0b2	-2.70048	0.01664
ENSRNOG00000007567	Rem1	-2.70482	0.00862
ENSRNOG00000047046	Plin4	-2.70567	0.00208
ENSRNOG00000009994	Dlat	-2.7074	0.04644
ENSRNOG00000022635	Dlg2	-2.7141	0.00378
ENSRNOG00000049437	Gpc1	-2.72402	0.04763
ENSRNOG00000018505	Cidea	-2.72987	0.0361
ENSRNOG00000045992	Tlr8	-2.73684	0.04319
ENSRNOG00000004444	Ikzf1	-2.73689	0.03795
ENSRNOG00000009565	Pdk4	-2.73753	0.02924
ENSRNOG00000015972	Ano5	-2.73968	0.04651
ENSRNOG00000006320	Ptges	-2.74212	0.02522
ENSRNOG00000003553	Efemp1	-2.74642	0.04423
ENSRNOG00000008989	Cryl1	-2.74853	0.01771
ENSRNOG00000016848	Fzd4	-2.74942	0.00594
ENSRNOG00000059698	Gpr141	-2.7514	0.00578
ENSRNOG00000009760	Palm	-2.75308	0.02742
ENSRNOG00000039388	Prrt4	-2.76471	0.00108
ENSRNOG00000004303	Timp3	-2.78884	0.04345
ENSRNOG00000031136	Ntng1	-2.78894	0.04996
ENSRNOG00000001527	Cd80	-2.7972	0.04735
ENSRNOG00000029501	Hoga1	-2.8136	0.03787
ENSRNOG00000003537	Spta1	-2.82814	0.02989
ENSRNOG00000005214	Plek	-2.82896	0.00578
ENSRNOG00000011949	Ndufb5	-2.83638	0.03567
ENSRNOG00000036865	Krt77	-2.84873	0.03138
ENSRNOG00000009907	Mmp8	-2.85809	0.04242
ENSRNOG00000014838	Glipr2	-2.85931	0.01511
ENSRNOG00000013949	Idh2	-2.85997	0.03507
ENSRNOG00000018824	Slc7a5	-2.86006	0.02772
ENSRNOG00000016623	Tmeff2	-2.86044	0.01562
ENSRNOG00000061160	Htra4	-2.86964	0.03349
ENSRNOG00000009209	Slitrk1	-2.87196	0.02341
ENSRNOG00000010695	Pdgfc	-2.88627	0.00078
ENSRNOG00000018692	Mc4r	-2.88783	0.0139
ENSRNOG00000030719	Csmd1	-2.8892	0.02153
ENSRNOG00000017386	Il11	-2.8976	0.02581
ENSRNOG00000034139	Lyc2	-2.8998	0.01719
ENSRNOG00000024931	Ccdc88b	-2.90635	0.00435
ENSRNOG00000061215	Crym	-2.91646	0.00012
ENSRNOG00000001736	Bdh1	-2.92355	0.02574
ENSRNOG00000002792	Cxcl2	-2.93075	0.0089
ENSRNOG00000033402	Gsta6	-2.93479	0.03498
ENSRNOG00000046261	Acp5	-2.95654	0.00172
ENSRNOG00000048402	Igh-6	-2.96457	8e-05
ENSRNOG00000013257	Hecw2	-2.97584	0.00536
ENSRNOG00000014538	Nxnl2	-2.97781	0.02261
ENSRNOG00000001128	Tesc	-2.98818	0.04255
ENSRNOG00000013825	Rap1gap	-2.99032	0.02991
ENSRNOG00000020136	Tgm1	-3.00706	0.04826
ENSRNOG00000042250	Cgm4	-3.0072	0.02489
ENSRNOG00000029330	Car5b	-3.02175	0.03632
ENSRNOG00000012222	Cdh16	-3.0447	0.02087
ENSRNOG00000001680	Riox2	-3.07706	0.01165
ENSRNOG00000038286	Slamf6	-3.08913	0.03782
ENSRNOG00000013304	Arg1	-3.13729	0.03108
ENSRNOG00000013748	Trem3	-3.1445	0.01118
ENSRNOG00000046663	Fcgr2a	-3.16427	0.02026
ENSRNOG00000004575	Il1a	-3.17615	0.01452
ENSRNOG00000009450	Hcn4	-3.17684	0.0188
ENSRNOG00000047860	Plin5	-3.32007	0.02451
ENSRNOG00000061883	Aqp9	-3.33427	0.03908
ENSRNOG00000006802	Lrrn1	-3.37223	0.00729
ENSRNOG00000007364	Rab15	-3.43013	0.04669
ENSRNOG00000027855	Fcar	-3.53022	0.01944
ENSRNOG00000001959	Mx1	-3.64357	0.03064
ENSRNOG00000028064	Fhad1	-3.65702	0.03033
