# Supplementary material for: Circulating miRNAs Correlate With rIPC‐Induced Cardioprotection and Its Impairment in Diabetic Myocardial Infarction via AMPK Signalling
Source: J Cell Mol Med. 2026 May 13;30(10):e71163. doi: 10.1111/jcmm.71163 (PMC13171722; doi:10.1111/jcmm.71163)
Supplement: Supplementary file 9 — Table S8: Differentially expressed genes compared between hypoxic H9c2 cells treated with and without miR‐410‐5p mimics. [file JCMM-30-e71163-s006.xlsx]

## Sheet: Sheet1
#ID	gene_name	log2FC (miR-410-5p vs HYP)	Pvalue
ENSRNOG00000011330	Ces2a	7.11725	0.02382
ENSRNOG00000002843	Cxcl6	4.72468	0.00174
ENSRNOG00000005968	Hoxa2	4.55515	0.0057
ENSRNOG00000010210	Slc7a11	2.96362	0.0386
ENSRNOG00000047393	Krt18	2.84607	0.04295
ENSRNOG00000020399	Ltb4r	2.77048	0.0191
ENSRNOG00000037082	Mybphl	2.7543	0.04421
ENSRNOG00000031443	Havcr2	2.70136	0.04119
ENSRNOG00000017897	Adam8	2.67084	0.00699
ENSRNOG00000016581	Serpinb1a	2.58155	0.00188
ENSRNOG00000001806	Fetub	2.45551	0.00717
ENSRNOG00000024115	C6	2.44957	0.02641
ENSRNOG00000020136	Tgm1	2.42086	0.04077
ENSRNOG00000011406	Ccl4	2.35527	0.03562
ENSRNOG00000012509	Il17f	2.28378	0.01682
ENSRNOG00000058940	Rab11fip1	2.26822	0.00196
ENSRNOG00000026235	Hk3	2.24966	0.01736
ENSRNOG00000000529	Pim1	2.15949	0.03012
ENSRNOG00000050110	Stfa2	2.15089	0.01002
ENSRNOG00000013748	Trem3	2.11121	0.02561
ENSRNOG00000012280	Ptx3	2.08869	0.03735
ENSRNOG00000023428	Pik3r5	2.06715	0.04476
ENSRNOG00000005214	Plek	2.04605	0.00966
ENSRNOG00000013304	Arg1	2.04601	0.00281
ENSRNOG00000014083	Iqsec3	2.01778	0.03634
ENSRNOG00000012134	Scn4a	2.00425	0.04196
ENSRNOG00000061883	Aqp9	2.0037	0.02752
ENSRNOG00000007159	Ccl2	1.93904	0.03878
ENSRNOG00000058422	Pirb	1.93501	0.04734
ENSRNOG00000006855	Padi4	1.9101	0.00567
ENSRNOG00000037275	Tlcd2	1.90519	0.03093
ENSRNOG00000017277	Igsf6	1.85547	0.04628
ENSRNOG00000057501	Fam81a	1.8382	0.01707
ENSRNOG00000021260	Prnd	1.82172	0.03661
ENSRNOG00000033087	Cdh23	1.81895	0.02305
ENSRNOG00000011360	Dkk2	1.81709	0.02632
ENSRNOG00000004125	C4bpb	1.79876	0.03041
ENSRNOG00000018712	Camk2a	1.76739	0.03157
ENSRNOG00000008176	Nppa	1.76535	0.0384
ENSRNOG00000024595	Cers6	1.73852	0.03941
ENSRNOG00000006151	Reg3b	1.73395	0.00589
ENSRNOG00000017681	Lim2	1.73316	0.03783
ENSRNOG00000018915	Tagap	1.66756	0.00528
ENSRNOG00000017117	Ybx2	1.66159	0.02207
ENSRNOG00000042596	Fam205a	1.66049	0.00652
ENSRNOG00000021241	Gfra4	1.65738	0.01278
ENSRNOG00000033722	Rnf207	1.65421	0.00211
ENSRNOG00000007408	Ebf4	1.64274	0.01483
ENSRNOG00000011613	Ppip5k2	1.63636	0.00886
ENSRNOG00000023485	Ushbp1	1.62848	0.04173
ENSRNOG00000036703	Itgax	1.61511	0.02302
ENSRNOG00000020837	Cd300lg	1.61106	0.03918
ENSRNOG00000025691	Pla2g7	1.60716	0.02124
ENSRNOG00000007823	Hoxb6	1.60139	0.01761
ENSRNOG00000003135	Fcrlb	1.60108	0.0447
ENSRNOG00000017874	Cd53	1.59489	0.04717
ENSRNOG00000042787	Fam229a	1.59477	0.02475
ENSRNOG00000007069	Adhfe1	1.59468	0.00713
ENSRNOG00000001821	Adipoq	1.56762	0.02408
ENSRNOG00000003195	Caskin1	1.54593	0.00829
ENSRNOG00000016182	Tgfa	1.53997	0.02761
ENSRNOG00000013547	Slc6a12	1.53783	0.01415
ENSRNOG00000034258	Xirp2	1.5061	0.02646
ENSRNOG00000050318	Fsd1	1.49825	0.01872
ENSRNOG00000058568	Dhrs9	1.49727	0.01362
ENSRNOG00000014202	Snx20	1.49359	0.00358
ENSRNOG00000022012	Tnfrsf18	1.49232	0.01672
ENSRNOG00000020431	Matk	1.48973	0.0387
ENSRNOG00000007129	Cd8b	1.48669	0.01751
ENSRNOG00000046699	Slpi	1.48565	0.01433
ENSRNOG00000002417	Serpinb10	1.48086	0.00522
ENSRNOG00000012347	Gata2	1.48019	0.03823
ENSRNOG00000008697	Nov	1.47911	0.03351
ENSRNOG00000018940	Slc28a1	1.4769	0.03709
ENSRNOG00000012067	Fam111a	1.47382	0.02229
ENSRNOG00000005115	Asf1b	1.4726	0.02547
ENSRNOG00000002979	Tbx19	1.47218	0.03346
ENSRNOG00000015275	Ska1	1.46615	0.0433
ENSRNOG00000008099	Galnt12	1.46293	0.00043
ENSRNOG00000047739	Npff	1.45536	0.04183
ENSRNOG00000039530	Ccl27	1.45495	0.00342
ENSRNOG00000010805	Fabp4	1.44983	0.02408
ENSRNOG00000029055	Ttk	1.44932	0.01221
ENSRNOG00000008058	Tmprss5	1.44571	0.00607
ENSRNOG00000013280	Olfm4	1.44448	0.02481
ENSRNOG00000026951	Susd5	1.44382	0.04394
ENSRNOG00000014282	Cebpe	1.44301	0.0479
ENSRNOG00000026989	Gapt	1.44203	0.03961
ENSRNOG00000017118	P4ha3	1.44077	0.02495
ENSRNOG00000008855	Gjb2	1.4389	0.01933
ENSRNOG00000021067	Fxyd7	1.43833	0.0127
ENSRNOG00000022839	Ifit3	1.43587	0.00152
ENSRNOG00000039204	Pram1	1.43361	0.04563
ENSRNOG00000004566	Arhgef15	1.43274	0.02609
ENSRNOG00000011420	Mtmr7	1.43253	0.01018
ENSRNOG00000011852	Myo6	1.42978	0.00513
ENSRNOG00000007284	Slc2a1	1.42878	0.00253
ENSRNOG00000019278	Fsd2	1.42367	0.02687
ENSRNOG00000007060	Plin2	1.41822	0.00183
ENSRNOG00000002419	Plp1	1.41506	0.0193
ENSRNOG00000025518	Carmil3	1.4027	0.03943
ENSRNOG00000016377	Cep55	1.39904	0.04815
ENSRNOG00000004195	Dtl	1.3963	0.03144
ENSRNOG00000015972	Ano5	1.39487	0.0491
ENSRNOG00000007611	Hoxb7	1.38876	0.00303
ENSRNOG00000023548	Sned1	1.38417	0.04622
ENSRNOG00000059715	Cc2d2a	1.38409	0.03596
ENSRNOG00000007431	Shroom1	1.38318	0.01579
ENSRNOG00000001584	Map3k7cl	1.3784	0.02801
ENSRNOG00000005780	Adamts13	1.36949	0.04089
ENSRNOG00000039048	Cd200r1	1.36791	0.04771
ENSRNOG00000015076	Cyp26b1	1.35679	0.02586
ENSRNOG00000015093	Sparcl1	1.35344	0.00192
ENSRNOG00000036682	Pycr1	1.35197	0.01705
ENSRNOG00000014874	Zfyve28	1.35167	0.0048
ENSRNOG00000006314	Zbp1	1.34739	0.00716
ENSRNOG00000013747	Sh3bp2	1.34216	0.03191
ENSRNOG00000027894	Iqgap3	1.33917	0.02981
ENSRNOG00000049385	Adamtsl4	1.33362	0.02887
ENSRNOG00000010128	Slc27a2	1.32026	0.03596
ENSRNOG00000056836	Cav1	1.31991	0.04331
ENSRNOG00000033338	Gimap6	1.31953	0.00778
ENSRNOG00000011923	Mgarp	1.31748	0.03424
ENSRNOG00000006320	Ptges	1.31732	0.02386
ENSRNOG00000015991	Npr2	1.31618	0.04441
ENSRNOG00000007230	Kank3	1.31453	0.0494
ENSRNOG00000020277	Cntnap1	1.31369	0.00342
ENSRNOG00000023991	Rab20	1.3136	0.01386
ENSRNOG00000008168	Wnt5b	1.31067	0.00054
ENSRNOG00000029071	Unc5c	1.29961	0.00664
ENSRNOG00000024569	Gimap9	1.29718	0.00561
ENSRNOG00000009963	Ctps1	1.29615	0.02527
ENSRNOG00000009932	Mctp2	1.29355	0.03386
ENSRNOG00000000515	Mapk13	1.29067	0.01633
ENSRNOG00000028415	Cdc20	1.29048	0.02701
ENSRNOG00000022893	Rimbp2	1.28979	0.0477
ENSRNOG00000007332	Sstr3	1.28282	0.04657
ENSRNOG00000014956	Slc11a1	1.27829	0.03935
ENSRNOG00000053026	Shcbp1	1.27815	0.04536
ENSRNOG00000050697	Ctsz	1.27668	0.03505
ENSRNOG00000023587	Dhtkd1	1.27332	0.03916
ENSRNOG00000019838	Gmfg	1.26945	0.02354
ENSRNOG00000029022	Zfp112	1.2603	0.01956
ENSRNOG00000009088	Txnrd1	1.26012	0.03614
ENSRNOG00000005046	Tspan13	1.25887	0.02532
ENSRNOG00000001414	Serpine1	1.25876	0.03589
ENSRNOG00000010519	Cyp39a1	1.2535	0.01087
ENSRNOG00000009802	Fam124a	1.24962	0.03725
ENSRNOG00000008191	Hoxb4	1.24917	0.03625
ENSRNOG00000019869	Lrfn1	1.24882	0.03617
ENSRNOG00000010574	Ptpn1	1.24268	0.03747
ENSRNOG00000026336	Tmem255b	1.24018	0.03045
ENSRNOG00000026661	Hcar1	1.23599	0.04216
ENSRNOG00000030889	Cldn22	1.23304	0.00239
ENSRNOG00000024688	Erfe	1.23193	0.02285
ENSRNOG00000027125	Mboat1	1.23098	0.00893
ENSRNOG00000013564	Dok3	1.2305	0.04638
ENSRNOG00000018413	Per3	1.22894	0.00841
ENSRNOG00000028844	Slc9a5	1.22726	0.02911
ENSRNOG00000008134	Mefv	1.2257	0.04027
ENSRNOG00000049115	Ccr5	1.22169	0.01394
ENSRNOG00000020105	Klhl30	1.22016	0.01704
ENSRNOG00000053979	Egf	1.2192	0.01107
ENSRNOG00000016525	Susd3	1.21916	0.02769
ENSRNOG00000016935	Mapk1ip1	1.21762	0.04703
ENSRNOG00000017528	Gpr157	1.21665	0.0329
ENSRNOG00000017198	Hif3a	1.21634	0.00458
ENSRNOG00000033658	Kntc1	1.21563	0.03832
ENSRNOG00000003917	Uck2	1.21397	0.01864
ENSRNOG00000014686	Kcnd3	1.21274	0.02651
ENSRNOG00000015036	Ctgf	1.20838	0.00175
ENSRNOG00000004398	Pkhd1l1	1.207	0.02516
ENSRNOG00000000129	Phf24	1.20626	0.03654
ENSRNOG00000018509	Cx3cr1	1.20547	0.02095
ENSRNOG00000051993	Gdf10	1.20513	0.03786
ENSRNOG00000019430	Coro1a	1.2043	0.04591
ENSRNOG00000004483	Ptprr	1.20061	0.0238
ENSRNOG00000009726	Grip2	1.20008	0.01618
ENSRNOG00000046196	Icos	1.19936	0.02689
ENSRNOG00000026592	Rhbdl2	1.19849	0.04894
ENSRNOG00000056550	Epb41l4b	1.19474	0.01568
ENSRNOG00000018716	Dennd2c	1.19125	0.02981
ENSRNOG00000045654	Hspa1a	1.18998	0.03706
ENSRNOG00000005370	S1pr4	1.18885	0.04574
ENSRNOG00000039890	Abcg3l3	1.18817	0.02163
ENSRNOG00000019440	Kcnn4	1.18778	0.01072
ENSRNOG00000051837	Nwd2	1.18619	0.0207
ENSRNOG00000000406	Ros1	1.18145	0.04597
ENSRNOG00000018029	Doc2g	1.18113	0.00808
ENSRNOG00000032539	Spag8	1.18108	0.04763
ENSRNOG00000049811	Tcim	1.1799	0.01986
ENSRNOG00000004889	Vangl2	1.17266	0.04183
ENSRNOG00000013618	Ankrd10	1.17204	0.04168
ENSRNOG00000003208	Ercc6l	1.17114	0.04195
ENSRNOG00000015562	Cdh17	1.17029	0.01469
ENSRNOG00000053638	Clec12b	1.16841	0.01104
ENSRNOG00000026050	Epb41l4a	1.16787	0.04886
ENSRNOG00000004500	Myc	1.16529	0.0054
ENSRNOG00000000177	Plpp2	1.16492	0.04352
ENSRNOG00000005874	Tle2	1.16272	0.02795
ENSRNOG00000005620	Lcp2	1.16006	0.0337
ENSRNOG00000024178	Cenpt	1.15939	0.00945
ENSRNOG00000032332	Krt4	1.15826	0.0292
ENSRNOG00000007370	Rnf144a	1.15729	0.00103
ENSRNOG00000013309	Pik3ap1	1.15661	0.00651
ENSRNOG00000033568	Mapk8ip3	1.15575	0.04486
ENSRNOG00000000640	Egr2	1.15284	0.00718
ENSRNOG00000019587	Ptprn	1.15259	0.03564
ENSRNOG00000014152	Kcnip3	1.15221	0.01137
ENSRNOG00000030012	Clec4a2	1.15217	0.02352
ENSRNOG00000002215	Mylk	1.15213	0.03685
ENSRNOG00000015577	Lpar6	1.15163	0.04577
ENSRNOG00000007178	Cd8a	1.15159	0.03838
ENSRNOG00000010513	Tfpi2	1.15111	0.04937
ENSRNOG00000022391	Zfp711	1.15	0.00253
ENSRNOG00000007475	Gpihbp1	1.14922	0.01825
ENSRNOG00000018452	Unc13a	1.14894	0.02261
ENSRNOG00000020346	Best1	1.14824	0.00757
ENSRNOG00000024631	Chadl	1.147	0.00412
ENSRNOG00000004193	Klhl12	1.14639	0.02361
ENSRNOG00000021463	Ppara	1.14605	0.01657
ENSRNOG00000004667	Gen1	1.14516	0.03849
ENSRNOG00000027855	Fcar	1.14317	0.00155
ENSRNOG00000021729	Iqub	1.14162	0.01849
ENSRNOG00000005038	Ube2t	1.14084	0.01794
ENSRNOG00000021017	Car11	1.13997	0.01115
ENSRNOG00000060528	Cacna1g	1.13929	0.00957
ENSRNOG00000033665	Mrgprx2	1.13909	0.0049
ENSRNOG00000025167	Sema4b	1.13837	0.01753
ENSRNOG00000019203	Eya2	1.13642	0.03437
ENSRNOG00000016308	Il10ra	1.13475	0.00655
ENSRNOG00000022044	Cabp4	1.13375	0.04861
ENSRNOG00000019716	Ntf3	1.1336	0.0378
ENSRNOG00000019365	Ablim3	1.13351	0.04559
ENSRNOG00000006767	Cst7	1.1332	0.02002
ENSRNOG00000059984	Dll1	1.13185	0.04404
ENSRNOG00000027357	Sox17	1.13042	0.02932
ENSRNOG00000003622	Cybb	1.1291	0.00299
ENSRNOG00000018646	Hbegf	1.12486	0.04552
ENSRNOG00000018997	Myh7b	1.12402	0.02412
ENSRNOG00000046834	C3	1.12369	0.04282
ENSRNOG00000014653	Arl11	1.12362	0.0174
ENSRNOG00000056697	Kcnab1	1.12328	0.04409
ENSRNOG00000021855	Kcp	1.12189	0.04522
ENSRNOG00000010888	Ankrd33b	1.12096	0.04648
ENSRNOG00000015948	Slc1a5	1.12075	0.00426
ENSRNOG00000001287	Gper1	1.11973	0.02504
ENSRNOG00000043416	Bcl3	1.11928	0.01256
ENSRNOG00000049782	Csf2ra	1.11762	0.04422
ENSRNOG00000009503	Depdc1	1.1173	0.02585
ENSRNOG00000003439	Il15	1.11652	0.04624
ENSRNOG00000056069	Kif11	1.11646	0.0095
ENSRNOG00000058775	Ly49s7	1.11597	0.04252
ENSRNOG00000013661	Kif26a	1.11417	0.0106
ENSRNOG00000015810	Trip13	1.11348	0.01167
ENSRNOG00000016852	Apobec3	1.11319	0.04522
ENSRNOG00000042771	Apol3	1.11296	0.03257
ENSRNOG00000011925	Fam83b	1.11265	0.01401
ENSRNOG00000042286	Nsl1	1.1119	0.01379
ENSRNOG00000039076	Spaca6	1.10947	0.03731
ENSRNOG00000011305	Sox10	1.10917	0.02822
ENSRNOG00000005486	Phf20l1	1.10895	0.00734
ENSRNOG00000013220	Arhgap45	1.10874	0.01851
ENSRNOG00000017622	Npm3	1.10761	0.01222
ENSRNOG00000029260	Pitpnm2	1.10734	0.0443
ENSRNOG00000007461	Klhl41	1.10683	0.04944
ENSRNOG00000029528	Cbs	1.10428	0.02206
ENSRNOG00000014605	Lig4	1.10335	0.03792
ENSRNOG00000001352	Hectd4	1.10239	0.01706
ENSRNOG00000019822	Gadd45b	1.10023	0.01358
ENSRNOG00000013847	Nova2	1.10009	0.0082
ENSRNOG00000022337	Slitrk6	1.09792	0.03608
ENSRNOG00000054033	Adap1	1.09633	0.00713
ENSRNOG00000015794	Fam83d	1.09585	0.04318
ENSRNOG00000017672	Akr1c14	1.09552	0.00707
ENSRNOG00000016706	Fanca	1.09395	0.03478
ENSRNOG00000020562	Slc22a18	1.09336	0.03719
ENSRNOG00000027747	Ninl	1.09221	0.02855
ENSRNOG00000019907	Nfkbie	1.09052	0.0231
ENSRNOG00000019206	Nupr1	1.08974	0.02851
ENSRNOG00000003127	Spryd4	1.08937	0.00621
ENSRNOG00000004207	Eml5	1.08688	0.0062
ENSRNOG00000058545	Arhgap4	1.08612	0.01101
ENSRNOG00000019322	Notch1	1.08575	0.03202
ENSRNOG00000017579	Mylip	1.08496	0.01415
ENSRNOG00000007447	Pla2g4b	1.08437	0.03299
ENSRNOG00000054764	Flt3	1.08324	0.00889
ENSRNOG00000012160	Syk	1.08246	0.04288
ENSRNOG00000001216	Trpm2	1.08165	0.00917
ENSRNOG00000017060	Ryr2	1.0803	0.02884
ENSRNOG00000003098	Prom1	1.07919	0.02632
ENSRNOG00000029938	Pik3c2b	1.07886	0.01562
ENSRNOG00000053518	Zscan26	1.07845	0.02855
ENSRNOG00000036674	Cd7	1.07796	0.00228
ENSRNOG00000038035	Kif4a	1.07538	0.02111
ENSRNOG00000013679	Sema4d	1.07531	0.03241
ENSRNOG00000046393	Fau	1.07479	0.01922
ENSRNOG00000003435	Mcf2	1.07477	0.01525
ENSRNOG00000005659	Aurkb	1.07417	0.02415
ENSRNOG00000037080	Adamts17	1.07412	0.04081
ENSRNOG00000011459	Rhbdf2	1.07394	0.03981
ENSRNOG00000019316	Sh3bp4	1.07275	0.02621
ENSRNOG00000032441	Pan2	1.07242	0.03468
ENSRNOG00000015674	Acap1	1.06954	0.001
ENSRNOG00000014496	Coro6	1.069	0.01955
ENSRNOG00000015421	Slc27a3	1.06868	0.02267
ENSRNOG00000021493	Prdm9	1.06578	0.03462
ENSRNOG00000017976	Slco2b1	1.06542	0.04368
ENSRNOG00000019757	Dpep3	1.06521	0.03605
ENSRNOG00000060054	Doc2b	1.06515	0.04614
ENSRNOG00000002949	Pgs1	1.05984	0.00243
ENSRNOG00000015441	Il4r	1.05963	0.00233
ENSRNOG00000027099	Fbxl2	1.05946	0.03027
ENSRNOG00000011593	Hey1	1.05904	0.01594
ENSRNOG00000005708	Mmp16	1.05719	0.02362
ENSRNOG00000002418	Tgfb2	1.05711	0.01134
ENSRNOG00000000441	Gpsm3	1.05703	0.01002
ENSRNOG00000008146	Tox2	1.05678	0.04044
ENSRNOG00000021199	Fcgr1a	1.05596	0.00154
ENSRNOG00000033119	Plcb4	1.05523	0.04851
ENSRNOG00000032439	Rsl1d1	1.05415	0.03948
ENSRNOG00000019921	Rhbdl1	1.05355	0.04405
ENSRNOG00000001469	Eln	1.05302	0.04469
ENSRNOG00000061429	Rph3al	1.05285	0.01877
ENSRNOG00000008586	Aldh1l2	1.05138	0.01576
ENSRNOG00000017309	Rsrp1	1.05007	0.01206
ENSRNOG00000016136	Pdcd1lg2	1.04923	0.02503
ENSRNOG00000059961	Rapgef3	1.04889	0.0029
ENSRNOG00000046120	Uchl3	1.04824	0.02047
ENSRNOG00000031162	Ccl24	1.0482	0.03475
ENSRNOG00000013598	Melk	1.04456	0.0083
ENSRNOG00000014143	Col24a1	1.04411	0.04612
ENSRNOG00000048411	Uhrf1	1.04332	0.02789
ENSRNOG00000009334	Knstrn	1.04205	0.01327
ENSRNOG00000000885	Auts2	1.04181	7e-05
ENSRNOG00000059956	Bcl6b	1.04127	0.02625
ENSRNOG00000019850	Speg	1.0396	0.02923
ENSRNOG00000017786	Acta1	1.03896	0.04203
ENSRNOG00000014288	Fn1	1.03684	0.03
ENSRNOG00000015131	Ube2c	1.03548	0.02723
ENSRNOG00000033744	Rasgrp4	1.03488	0.04841
ENSRNOG00000004268	Zfp386	1.03395	0.0335
ENSRNOG00000012719	Tdrd12	1.03357	0.00301
ENSRNOG00000019718	Galnt15	1.03309	0.04558
ENSRNOG00000047957	Traf5	1.03281	0.04626
ENSRNOG00000026941	Tril	1.03231	0.02733
ENSRNOG00000048450	Cyp4f37	1.03229	0.03518
ENSRNOG00000011544	Zfp219	1.03208	0.03596
ENSRNOG00000010575	Dapp1	1.03187	0.02245
ENSRNOG00000019985	Asic4	1.03145	0.00504
ENSRNOG00000052745	Met	1.03108	0.00524
ENSRNOG00000007688	Sms	1.03104	0.0242
ENSRNOG00000046254	Adgre1	1.03061	0.04738
ENSRNOG00000017067	Haus1	1.03053	0.0368
ENSRNOG00000015585	Suv39h2	1.02917	0.03723
ENSRNOG00000055049	Aldh1a2	1.02868	0.0067
ENSRNOG00000033564	Cfd	1.02859	0.04183
ENSRNOG00000012477	Eef1a2	1.02827	0.0152
ENSRNOG00000015774	Mreg	1.02819	0.02389
ENSRNOG00000025075	Relt	1.02731	0.04909
ENSRNOG00000009734	Akr1b8	1.02704	0.00086
ENSRNOG00000001198	Fam222a	1.0256	0.00498
ENSRNOG00000053468	Tuba1b	1.02529	0.0022
ENSRNOG00000052880	Prph	1.02506	0.02126
ENSRNOG00000002568	Socs1	1.02498	0.02599
ENSRNOG00000060745	Nlrp12	1.0247	0.04852
ENSRNOG00000013140	Pdzd2	1.02421	0.03602
ENSRNOG00000060775	Lmo7	1.02363	0.02998
ENSRNOG00000020416	Zfr2	1.02224	0.03935
ENSRNOG00000006860	Itk	1.02104	0.02585
ENSRNOG00000051440	Ppp1r12b	1.02093	0.02291
ENSRNOG00000013465	Tepp	1.02032	0.02281
ENSRNOG00000046261	Acp5	1.01894	0.03102
ENSRNOG00000047247	Ptprs	1.01869	0.01494
ENSRNOG00000007567	Rem1	1.01845	0.00271
ENSRNOG00000028713	Acvrl1	1.01824	0.03424
ENSRNOG00000003991	Ankar	1.01802	0.00954
ENSRNOG00000039891	Adgrg5	1.01771	0.01837
ENSRNOG00000014426	Lox	1.01738	0.03865
ENSRNOG00000010918	Cebpa	1.01678	0.04789
ENSRNOG00000029510	Plxnb1	1.0163	0.01056
ENSRNOG00000026432	Syt7	1.01565	0.01031
ENSRNOG00000019451	Smtn	1.01497	0.0489
ENSRNOG00000000827	Ier3	1.01489	0.00512
ENSRNOG00000008862	Abcg4	1.01456	0.02789
ENSRNOG00000020583	Fcgrt	1.01424	0.02973
ENSRNOG00000004708	Aard	1.0136	0.04773
ENSRNOG00000046050	Dennd1c	1.01349	0.02273
ENSRNOG00000028064	Fhad1	1.0125	0.0042
ENSRNOG00000022911	Hjurp	1.01244	0.00975
ENSRNOG00000009360	Sh3bp1	1.0124	0.02096
ENSRNOG00000003171	Mpz	1.01187	0.03959
ENSRNOG00000016595	Hhex	1.01153	0.0233
ENSRNOG00000009663	Apex1	1.01091	0.03218
ENSRNOG00000033575	Emid1	1.01048	0.0172
ENSRNOG00000021061	Map4k2	1.01046	0.01032
ENSRNOG00000012199	Sox2	1.01019	0.0367
ENSRNOG00000002980	Tsr1	1.01018	0.01515
ENSRNOG00000017404	Pcmtd2	1.00968	0.03323
ENSRNOG00000016494	Tmem204	1.00954	0.00071
ENSRNOG00000005215	Klhl4	1.00879	0.03383
ENSRNOG00000019412	Rhbg	1.00879	0.0016
ENSRNOG00000002309	Hlx	1.0084	0.01301
ENSRNOG00000012543	Mcm3	1.00829	0.00363
ENSRNOG00000019661	Gdf15	1.00822	0.0169
ENSRNOG00000001627	Abi3bp	1.00809	0.0223
ENSRNOG00000020165	Ahsp	1.00789	0.03987
ENSRNOG00000000480	Phf1	1.00738	0.04556
ENSRNOG00000017429	Lat	1.00727	0.00536
ENSRNOG00000009204	Il17re	1.00694	0.03249
ENSRNOG00000005141	Hus1	1.00688	0.02397
ENSRNOG00000010181	Clec4d	1.0068	0.0223
ENSRNOG00000011296	Cenpn	1.00678	0.03092
ENSRNOG00000017546	Mylk3	1.00669	0.02065
ENSRNOG00000008432	Slc22a5	1.00649	0.04247
ENSRNOG00000023412	Tmem241	1.00646	0.01683
ENSRNOG00000017819	Cd14	1.0059	0.03181
ENSRNOG00000026914	Dnah1	1.00571	0.0221
ENSRNOG00000003388	Cenpf	1.00565	0.03862
ENSRNOG00000014768	Glis3	1.00564	0.029
ENSRNOG00000001792	Slc12a8	1.00564	0.00645
ENSRNOG00000056596	Alas1	1.00522	0.01353
ENSRNOG00000012109	Otulinl	1.00518	0.04865
ENSRNOG00000019332	Gtpbp2	1.00463	0.04822
ENSRNOG00000030269	Atp2b2	1.00435	0.00037
ENSRNOG00000020280	Armc6	1.00423	0.04501
ENSRNOG00000013112	Dusp13	1.00359	0.03691
ENSRNOG00000017513	Miga2	1.00357	0.03407
ENSRNOG00000000502	Def6	1.00325	0.00556
ENSRNOG00000020295	Plekhn1	1.00305	0.04208
ENSRNOG00000007261	Gli2	1.00272	0.01433
ENSRNOG00000016203	Efna2	1.00237	0.04947
ENSRNOG00000014806	Pnkd	1.00236	0.02774
ENSRNOG00000007636	Cadps2	1.00233	0.00977
ENSRNOG00000004521	Prpf39	1.00221	0.02805
ENSRNOG00000028292	Gart	1.00196	0.01325
ENSRNOG00000000853	Aif1	1.00182	0.00665
ENSRNOG00000036728	Cd300lb	1.00179	0.02599
ENSRNOG00000025624	Arhgap20	1.00176	0.02812
ENSRNOG00000009260	Cnr2	1.00139	0.01883
ENSRNOG00000050848	Dtx1	1.00115	0.02625
ENSRNOG00000014829	Prmt3	1.00108	0.0343
ENSRNOG00000016469	Fxyd2	1.001	0.00241
ENSRNOG00000033262	Reep6	1.0009	0.04867
ENSRNOG00000020238	Plekhh3	1.00076	0.0183
ENSRNOG00000015253	Hsf4	1.00048	0.04714
ENSRNOG00000008534	Dusp15	1.00043	0.03896
ENSRNOG00000008048	Plscr1	1.00029	0.0298
ENSRNOG00000016603	Rtn2	-1.00004	0.01273
ENSRNOG00000007981	Klhl23	-1.00013	0.01189
ENSRNOG00000019851	Cox6a2	-1.00014	0.0354
ENSRNOG00000012720	Irx4	-1.00029	0.0062
ENSRNOG00000018937	Gstm2	-1.00086	0.03067
ENSRNOG00000052634	Lsmem2	-1.00104	0.03714
ENSRNOG00000026842	Nnt	-1.00134	0.01586
ENSRNOG00000056596	Alas1	-1.00152	0.03126
ENSRNOG00000002385	Prg4	-1.00174	0.01721
ENSRNOG00000021087	Lgi4	-1.00177	0.00479
ENSRNOG00000045686	Nfs1	-1.00191	0.02528
ENSRNOG00000059386	Nudt19	-1.00212	0.002
ENSRNOG00000049743	Gstm5	-1.00288	0.02235
ENSRNOG00000006375	Vdac1	-1.00321	0.02431
ENSRNOG00000010697	Hadh	-1.00356	0.02333
ENSRNOG00000039336	Hrct1	-1.00385	0.01397
ENSRNOG00000002302	Corin	-1.00469	0.04379
ENSRNOG00000013532	Pgam2	-1.00515	0.02622
ENSRNOG00000024390	Osm	-1.00595	0.00597
ENSRNOG00000019491	Stard10	-1.00603	0.03928
ENSRNOG00000016825	Cd3eap	-1.00733	0.00362
ENSRNOG00000015519	Ces1d	-1.00748	0.03438
ENSRNOG00000006649	Thrb	-1.00806	0.00816
ENSRNOG00000050404	Pmepa1	-1.00808	0.03392
ENSRNOG00000061129	Psmd14	-1.00835	0.04439
ENSRNOG00000005530	Rps6kl1	-1.0084	0.03282
ENSRNOG00000007447	Pla2g4b	-1.00851	0.00551
ENSRNOG00000009155	Ndufs3	-1.00861	0.0318
ENSRNOG00000025624	Arhgap20	-1.00983	0.03865
ENSRNOG00000026828	Scfd2	-1.00995	0.04844
ENSRNOG00000023657	Gprin3	-1.01055	0.03612
ENSRNOG00000007862	Acat1	-1.01074	0.02196
ENSRNOG00000012582	Eif4ebp1	-1.012	0.01942
ENSRNOG00000001136	Pebp1	-1.01315	0.03255
ENSRNOG00000008534	Dusp15	-1.0141	0.04144
ENSRNOG00000016558	Pllp	-1.01498	0.03352
ENSRNOG00000008837	Ass1	-1.01593	0.03535
ENSRNOG00000017512	Aldh3b1	-1.01637	0.02608
ENSRNOG00000060087	Adra1b	-1.01697	0.01461
ENSRNOG00000007202	Sema3d	-1.01705	0.01891
ENSRNOG00000002450	Rrp15	-1.01869	0.04177
ENSRNOG00000016156	Nptxr	-1.01885	0.01525
ENSRNOG00000007261	Gli2	-1.01922	0.04787
ENSRNOG00000050585	Pgam1	-1.0196	0.04083
ENSRNOG00000018106	Neu3	-1.01991	0.01747
ENSRNOG00000012892	Abca4	-1.02006	0.03543
ENSRNOG00000015904	Wfdc1	-1.02015	0.0093
ENSRNOG00000020416	Zfr2	-1.02023	0.03078
ENSRNOG00000009663	Apex1	-1.02064	0.01614
ENSRNOG00000009298	Fbxo44	-1.02082	0.01657
ENSRNOG00000023561	Ano2	-1.02113	0.04792
ENSRNOG00000008329	Ndufb11	-1.0214	0.02702
ENSRNOG00000021685	Cdk5r1	-1.02253	0.00808
ENSRNOG00000002229	Adcy5	-1.02271	0.01847
ENSRNOG00000030269	Atp2b2	-1.0231	0.04623
ENSRNOG00000008279	Mrps15	-1.02315	0.00697
ENSRNOG00000018019	Hspa12a	-1.02329	0.01267
ENSRNOG00000017874	Cd53	-1.02385	0.03437
ENSRNOG00000047046	Plin4	-1.02431	0.02054
ENSRNOG00000016112	Cd274	-1.02483	0.02719
ENSRNOG00000029903	Spock3	-1.02573	0.03664
ENSRNOG00000015480	Prkcz	-1.02592	0.01977
ENSRNOG00000021243	Siglec1	-1.02669	0.03088
ENSRNOG00000009421	Ivd	-1.02698	0.00104
ENSRNOG00000026235	Hk3	-1.02802	0.00881
ENSRNOG00000023561	Ano2	-1.0283	0.02202
ENSRNOG00000037428	Zfp605	-1.02846	0.02386
ENSRNOG00000010402	Hspb2	-1.02882	0.00367
ENSRNOG00000000840	Atp6v1g2	-1.02916	0.04742
ENSRNOG00000011241	Tfdp2	-1.02926	0.00872
ENSRNOG00000030715	Cfh	-1.03039	0.03611
ENSRNOG00000018371	Tubb6	-1.03067	0.01915
ENSRNOG00000005871	Il1rn	-1.03109	0.01048
ENSRNOG00000007200	Ikzf3	-1.03112	0.04972
ENSRNOG00000003620	Fmo3	-1.03207	0.03586
ENSRNOG00000017752	Mccc2	-1.03263	0.02663
ENSRNOG00000023799	Pak1ip1	-1.03361	0.03819
ENSRNOG00000014837	Emilin2	-1.03381	0.02446
ENSRNOG00000011154	Adgrf5	-1.0365	0.0427
ENSRNOG00000000007	Gad1	-1.03676	0.03097
ENSRNOG00000014838	Glipr2	-1.03703	0.03315
ENSRNOG00000012584	Aamdc	-1.03744	0.01232
ENSRNOG00000011483	S100a9	-1.03774	0.03916
ENSRNOG00000006076	Steap2	-1.04012	0.03351
ENSRNOG00000055156	Tnf	-1.04038	0.00607
ENSRNOG00000001044	Aimp2	-1.04105	0.03973
ENSRNOG00000054251	Clec7a	-1.04109	0.03203
ENSRNOG00000027742	Adamtsl2	-1.04179	0.03191
ENSRNOG00000001874	Slc7a4	-1.042	0.01746
ENSRNOG00000001770	Ehhadh	-1.04224	0.03935
ENSRNOG00000000610	Cisd1	-1.04252	0.01679
ENSRNOG00000011826	Lzts1	-1.04259	0.03591
ENSRNOG00000039388	Prrt4	-1.04263	0.03782
ENSRNOG00000012566	Kcnv2	-1.04538	0.00282
ENSRNOG00000010841	Col8a2	-1.04887	0.03494
ENSRNOG00000008103	Mdh1	-1.05005	0.00499
ENSRNOG00000060123	Kifc2	-1.05099	0.02095
ENSRNOG00000020532	Kcnq1	-1.05325	0.03942
ENSRNOG00000040287	Cyp1b1	-1.05401	4e-05
ENSRNOG00000019288	Ogfod1	-1.05486	0.04029
ENSRNOG00000019352	Emc6	-1.05523	0.0277
ENSRNOG00000014083	Iqsec3	-1.0556	0.04119
ENSRNOG00000008356	Myo5c	-1.05683	0.03729
ENSRNOG00000057044	Garnl3	-1.05949	0.02863
ENSRNOG00000016275	Ttr	-1.05966	0.04008
ENSRNOG00000046763	Adssl1	-1.06052	0.04878
ENSRNOG00000005650	Pgf	-1.06087	0.00358
ENSRNOG00000011977	Sema5a	-1.06221	0.01928
ENSRNOG00000018859	Pik3ip1	-1.06254	0.04266
ENSRNOG00000017277	Igsf6	-1.06361	0.00128
ENSRNOG00000007690	Cmpk2	-1.06439	0.03347
ENSRNOG00000009345	Ugt8	-1.06533	0.04236
ENSRNOG00000019924	Thop1	-1.06686	0.04848
ENSRNOG00000016541	Enc1	-1.06924	0.03541
ENSRNOG00000042596	Fam205a	-1.07151	0.02928
ENSRNOG00000004351	Slc25a29	-1.07204	0.04281
ENSRNOG00000019525	Hspa9	-1.07256	0.03269
ENSRNOG00000004275	Egfl6	-1.07277	0.03779
ENSRNOG00000001375	Gal3st4	-1.07285	0.02335
ENSRNOG00000004697	Baalc	-1.07541	0.02383
ENSRNOG00000053260	Lilrb3a	-1.08045	0.03152
ENSRNOG00000019577	Adamts19	-1.08057	0.01177
ENSRNOG00000018692	Mc4r	-1.08144	0.01145
ENSRNOG00000015957	F13a1	-1.08173	0.03244
ENSRNOG00000028992	Acan	-1.08228	0.01275
ENSRNOG00000007350	Rac2	-1.08279	0.04024
ENSRNOG00000005286	Coch	-1.08302	0.04258
ENSRNOG00000030210	Fndc1	-1.08363	0.00806
ENSRNOG00000004640	Mtfp1	-1.08442	0.01504
ENSRNOG00000031852	Lsamp	-1.08481	0.03451
ENSRNOG00000009342	Fcnb	-1.08565	0.01881
ENSRNOG00000019557	Asb18	-1.08657	0.01455
ENSRNOG00000001792	Slc12a8	-1.08665	0.01353
ENSRNOG00000012477	Eef1a2	-1.08709	0.0305
ENSRNOG00000055221	Acot1	-1.08714	0.02696
ENSRNOG00000002053	Fras1	-1.08779	0.00361
ENSRNOG00000046658	Omd	-1.09214	0.00574
ENSRNOG00000009715	Me1	-1.09241	0.02238
ENSRNOG00000013213	Epha4	-1.09566	0.01797
ENSRNOG00000019047	Ola1	-1.09708	0.03725
ENSRNOG00000026842	Nnt	-1.09732	0.0313
ENSRNOG00000028015	Pf4	-1.09789	0.0323
ENSRNOG00000030269	Atp2b2	-1.09913	0.00479
ENSRNOG00000007882	Ablim2	-1.1031	0.04686
ENSRNOG00000017311	Me3	-1.10317	0.00336
ENSRNOG00000013552	Scd	-1.10442	0.01453
ENSRNOG00000010161	Myo10	-1.10536	0.04521
ENSRNOG00000021569	Tiam1	-1.10604	0.03896
ENSRNOG00000016697	Lrrc56	-1.10655	0.0184
ENSRNOG00000017459	C1ql3	-1.10698	0.03875
ENSRNOG00000001627	Abi3bp	-1.10813	0.02385
ENSRNOG00000006119	Slc7a15	-1.10981	0.01174
ENSRNOG00000018397	Dnph1	-1.11015	0.01153
ENSRNOG00000023548	Sned1	-1.11043	0.00297
ENSRNOG00000042939	Nrip2	-1.11056	0.02259
ENSRNOG00000010918	Cebpa	-1.11418	0.00674
ENSRNOG00000008939	Nxph1	-1.1155	0.03819
ENSRNOG00000046918	Apoo	-1.11666	0.0182
ENSRNOG00000022094	Lacc1	-1.11711	0.02306
ENSRNOG00000020129	Cdh3	-1.1183	0.00752
ENSRNOG00000011329	Pkm	-1.11889	0.02914
ENSRNOG00000026548	Dhrs7c	-1.12009	0.03368
ENSRNOG00000020975	Mrpl49	-1.12321	0.03373
ENSRNOG00000032401	H3f3c	-1.12422	0.03421
ENSRNOG00000015086	Plin1	-1.12477	0.02759
ENSRNOG00000013781	Kcnq5	-1.12549	0.03317
ENSRNOG00000057443	Nos2	-1.12684	0.03624
ENSRNOG00000051860	AC114343.1	-1.12889	0.0299
ENSRNOG00000014829	Prmt3	-1.12957	0.01318
ENSRNOG00000019018	Plat	-1.12997	0.02909
ENSRNOG00000007117	Cluap1	-1.12999	0.04972
ENSRNOG00000046254	Adgre1	-1.13045	0.02713
ENSRNOG00000036681	Myadml2	-1.13242	0.01934
ENSRNOG00000022099	Trim72	-1.13316	0.04659
ENSRNOG00000008257	Mfap2	-1.13334	0.02824
ENSRNOG00000051307	Aoc3	-1.13401	0.01086
ENSRNOG00000043203	Krt75	-1.1346	0.00027
ENSRNOG00000007229	Nr0b2	-1.13604	0.01012
ENSRNOG00000028884	Atp5mg	-1.13719	0.00877
ENSRNOG00000030285	Epha3	-1.13803	0.03692
ENSRNOG00000000017	Steap1	-1.13897	0.03464
ENSRNOG00000029465	Slc26a10	-1.13935	1e-05
ENSRNOG00000015858	Hyal1	-1.13983	0.01665
ENSRNOG00000016190	Coq9	-1.1404	0.03723
ENSRNOG00000004009	Xpnpep2	-1.14175	0.00616
ENSRNOG00000047714	Tmem37	-1.14306	0.03034
ENSRNOG00000021729	Iqub	-1.14519	0.02065
ENSRNOG00000001869	Rab44	-1.1455	0.04275
ENSRNOG00000032328	Diras2	-1.14862	0.00841
ENSRNOG00000001242	Gstt3	-1.15062	0.00523
ENSRNOG00000002802	Cxcl1	-1.15161	0.00248
ENSRNOG00000027061	Nxpe5l1	-1.15194	0.01946
ENSRNOG00000006462	Ero1a	-1.15417	0.03666
ENSRNOG00000003835	Slc43a2	-1.15672	0.02924
ENSRNOG00000026490	Dnm3	-1.15956	0.01063
ENSRNOG00000023116	Agmo	-1.16022	0.00684
ENSRNOG00000026518	Tmem156	-1.16047	0.00502
ENSRNOG00000055581	Tarm1	-1.16083	0.03486
ENSRNOG00000003205	Ldb2	-1.1611	0.0141
ENSRNOG00000032410	Mtus2	-1.16362	0.01511
ENSRNOG00000059061	Uqcr10	-1.16502	0.0458
ENSRNOG00000039204	Pram1	-1.16945	0.02603
ENSRNOG00000046326	Rp1l1	-1.16949	0.00467
ENSRNOG00000004483	Ptprr	-1.17078	0.0493
ENSRNOG00000060105	Astn2	-1.17147	0.03446
ENSRNOG00000060329	Emb	-1.17218	0.01904
ENSRNOG00000009897	Clcnkb	-1.17278	0.02837
ENSRNOG00000062125	Aox3	-1.17289	0.01363
ENSRNOG00000026277	Zc3h6	-1.17346	0.01131
ENSRNOG00000048495	Rrp12	-1.17575	0.00255
ENSRNOG00000006736	Ccr3	-1.17599	0.00847
ENSRNOG00000017105	Dpyd	-1.17763	0.00396
ENSRNOG00000000499	Tcp11	-1.18684	0.04688
ENSRNOG00000020622	Cilp2	-1.18723	0.00382
ENSRNOG00000053640	Kcng2	-1.19055	0.0196
ENSRNOG00000003259	C1qtnf1	-1.19115	0.04011
ENSRNOG00000007002	Lif	-1.19431	0.02778
ENSRNOG00000054423	Pemt	-1.19442	0.03109
ENSRNOG00000046607	Cited4	-1.19461	0.0267
ENSRNOG00000005587	Suclg1	-1.19461	0.02703
ENSRNOG00000053332	Cdh26	-1.19467	0.00423
ENSRNOG00000013231	Ptafr	-1.19545	0.00226
ENSRNOG00000007951	Galnt14	-1.19595	0.03512
ENSRNOG00000018824	Slc7a5	-1.19632	0.02478
ENSRNOG00000021808	Tecr	-1.198	0.03754
ENSRNOG00000011800	F3	-1.19923	0.03798
ENSRNOG00000012067	Fam111a	-1.20151	0.0301
ENSRNOG00000061768	Slc43a3	-1.2018	0.04878
ENSRNOG00000017311	Me3	-1.20227	0.02141
ENSRNOG00000020922	Hspb6	-1.20595	0.00219
ENSRNOG00000037137	Svip	-1.20741	0.00384
ENSRNOG00000015518	Rbp4	-1.208	0.03237
ENSRNOG00000027115	Zc2hc1c	-1.20896	0.04619
ENSRNOG00000006119	Slc7a15	-1.21026	0.01034
ENSRNOG00000051120	Il17d	-1.21127	0.0283
ENSRNOG00000001224	Itgb2	-1.21583	0.00624
ENSRNOG00000009565	Pdk4	-1.21919	0.02641
ENSRNOG00000009957	Slc25a13	-1.21972	0.00462
ENSRNOG00000016070	Trpc3	-1.22495	0.02087
ENSRNOG00000000413	Pln	-1.22622	0.03271
ENSRNOG00000004680	Kif5c	-1.22989	0.03764
ENSRNOG00000008471	Kif21b	-1.23087	0.03252
ENSRNOG00000014124	Nod2	-1.23224	0.04751
ENSRNOG00000012557	Lgals5	-1.23798	0.03271
ENSRNOG00000029778	Maob	-1.24096	0.04077
ENSRNOG00000016838	Pla2g5	-1.24118	0.00032
ENSRNOG00000033564	Cfd	-1.24503	0.00081
ENSRNOG00000018775	Cystm1	-1.24859	0.03424
ENSRNOG00000019937	Kcnk1	-1.24994	0.01753
ENSRNOG00000029079	Hspb7	-1.25055	0.03598
ENSRNOG00000059326	Abca9	-1.25062	0.00327
ENSRNOG00000010079	Car3	-1.25164	0.04461
ENSRNOG00000023148	Col11a1	-1.25277	0.04938
ENSRNOG00000018094	Sv2c	-1.2549	0.0316
ENSRNOG00000010977	Igfbp6	-1.25731	0.00069
ENSRNOG00000003171	Mpz	-1.2603	0.0092
ENSRNOG00000009364	Ndufb9	-1.26398	0.04808
ENSRNOG00000006019	G0s2	-1.26624	0.03534
ENSRNOG00000052873	Npnt	-1.2679	0.01131
ENSRNOG00000004583	Mb	-1.26891	0.02189
ENSRNOG00000019518	Pde4c	-1.26927	0.02646
ENSRNOG00000014661	Zfp385d	-1.27384	0.03761
ENSRNOG00000008130	Rergl	-1.27662	0.04924
ENSRNOG00000046057	Pnmt	-1.27853	0.03727
ENSRNOG00000008447	Tmem132d	-1.29048	0
ENSRNOG00000061544	Spock2	-1.29286	0.02248
ENSRNOG00000000566	Pcbd1	-1.29299	0.01417
ENSRNOG00000003135	Fcrlb	-1.2962	0.00419
ENSRNOG00000052064	Parvg	-1.29695	0.04071
ENSRNOG00000042960	Rgcc	-1.29789	0.02261
ENSRNOG00000016488	Pltp	-1.29987	0.03647
ENSRNOG00000011912	Tmem38a	-1.30346	0.04959
ENSRNOG00000061215	Crym	-1.30601	0.01054
ENSRNOG00000000158	Cdo1	-1.3078	0.02094
ENSRNOG00000008831	Hcn2	-1.31168	0.04282
ENSRNOG00000017421	Alpk2	-1.31955	0.01147
ENSRNOG00000003553	Efemp1	-1.32878	0.03262
ENSRNOG00000008134	Mefv	-1.33331	0.03414
ENSRNOG00000058891	Cys1	-1.33367	0.04242
ENSRNOG00000059764	Snrpn	-1.33645	0.00484
ENSRNOG00000010805	Fabp4	-1.34693	0.02241
ENSRNOG00000024878	Rbm44	-1.3515	0.04364
ENSRNOG00000058422	Pirb	-1.35163	0.04168
ENSRNOG00000029366	Prrt2	-1.35376	0.03352
ENSRNOG00000010076	Pkp1	-1.35531	0.0314
ENSRNOG00000001806	Fetub	-1.35726	0.03795
ENSRNOG00000017786	Acta1	-1.35993	0.03663
ENSRNOG00000043201	Coq8a	-1.36463	0.03786
ENSRNOG00000029768	Ccl12	-1.3662	0.04782
ENSRNOG00000043350	Cap2	-1.36659	0.03923
ENSRNOG00000030688	Lrrc2	-1.36784	0.03984
ENSRNOG00000009826	Bche	-1.39271	0.03389
ENSRNOG00000011260	Cmbl	-1.39723	0.04144
ENSRNOG00000046222	Ceacam4	-1.39842	0.00522
ENSRNOG00000060021	Txlnb	-1.40635	0.02327
ENSRNOG00000052467	Klrc3	-1.41453	0.03669
ENSRNOG00000013306	Pcdh20	-1.41531	0.01118
ENSRNOG00000014090	Retsat	-1.43093	0.00744
ENSRNOG00000009730	Cyp7b1	-1.43219	0.01534
ENSRNOG00000016983	Myh7	-1.4346	0.00279
ENSRNOG00000009928	Bckdhb	-1.44647	0.04038
ENSRNOG00000045829	Thbs1	-1.45384	0.02837
ENSRNOG00000010263	Cldn11	-1.45411	0.02517
ENSRNOG00000009734	Akr1b8	-1.46289	0.01249
ENSRNOG00000004583	Mb	-1.46307	0.04042
ENSRNOG00000050675	Myl4	-1.46721	0.03336
ENSRNOG00000008478	Mmp13	-1.49906	0.00102
ENSRNOG00000047158	Selenbp1	-1.50621	0.0267
ENSRNOG00000008027	Cavin4	-1.51362	0.03741
ENSRNOG00000015403	Cd52	-1.51691	0.04101
ENSRNOG00000053979	Egf	-1.51937	0.00801
ENSRNOG00000042753	Fgf13	-1.53272	0.03199
ENSRNOG00000019627	Mybpc2	-1.533	0.04525
ENSRNOG00000001821	Adipoq	-1.54227	0.0081
ENSRNOG00000019661	Gdf15	-1.54567	0.03775
ENSRNOG00000036834	Gpr84	-1.54644	0.03224
ENSRNOG00000002256	Art3	-1.54658	0.03654
ENSRNOG00000022178	Dcdc5	-1.55085	0.04964
ENSRNOG00000002224	Yipf7	-1.55215	0.03852
ENSRNOG00000005053	Egln3	-1.55242	0.02247
ENSRNOG00000015354	Aox1	-1.55966	0.00206
ENSRNOG00000018694	Lipg	-1.57006	0.01142
ENSRNOG00000008943	Penk	-1.57188	0.03579
ENSRNOG00000058422	Pirb	-1.58172	0.03603
ENSRNOG00000007281	Flnc	-1.58281	0.01577
ENSRNOG00000011420	Mtmr7	-1.5912	0.02639
ENSRNOG00000012278	Fgf10	-1.63664	0.0117
ENSRNOG00000059207	Oas3	-1.65903	0.02223
ENSRNOG00000007060	Plin2	-1.72711	0.0419
ENSRNOG00000001943	Retnlg	-1.73606	0.03287
ENSRNOG00000060949	Anxa8	-1.78809	0.04392
ENSRNOG00000026493	Cdnf	-1.79324	0.02217
ENSRNOG00000002417	Serpinb10	-1.84112	0.02116
ENSRNOG00000054964	Aoah	-1.8999	0.00656
ENSRNOG00000001476	Cldn4	-1.99207	0.03289
ENSRNOG00000009919	Acod1	-2.06028	0.02319
ENSRNOG00000046452	Fcgr2b	-2.21949	0.01719
ENSRNOG00000018943	Tnnc1	-2.39789	0.00094
ENSRNOG00000056219	Olr1	-2.4211	0.00503
ENSRNOG00000011330	Ces2a	-2.4495	0.02698
ENSRNOG00000029980	Zbtb16	-2.48644	0.03493
ENSRNOG00000057404	Slc47a1	-2.50586	0.0328
ENSRNOG00000007059	Atp1b4	-2.62415	0.02418
ENSRNOG00000057443	Nos2	-2.64084	0.03054
ENSRNOG00000006320	Ptges	-2.71435	0.01264
ENSRNOG00000004795	Pof1b	-3.12084	0.04543
ENSRNOG00000027380	Upk1b	-3.19164	0.01666
ENSRNOG00000033685	Elane	-3.44016	0.04913
