# Supplementary material for: Circulating miRNAs Correlate With rIPC‐Induced Cardioprotection and Its Impairment in Diabetic Myocardial Infarction via AMPK Signalling
Source: J Cell Mol Med. 2026 May 13;30(10):e71163. doi: 10.1111/jcmm.71163 (PMC13171722; doi:10.1111/jcmm.71163)
Supplement: Supplementary file 10 — Table S9: Differentially expressed genes compared between hypoxic H9c2 cells treated with and without miR‐532‐5p mimics. [file JCMM-30-e71163-s002.xlsx]

## Sheet: Sheet1
#ID	gene_name	log2FC (miR-532-5p vs HYP)	Pvalue
ENSRNOG00000019770	Bnc1	4.32682	0.00488
ENSRNOG00000011205	Ccl3	4.01267	0.02301
ENSRNOG00000005871	Il1rn	4.00182	0.01084
ENSRNOG00000012280	Ptx3	3.9206	0.00559
ENSRNOG00000009779	Krt8	3.85516	0.01492
ENSRNOG00000016573	Dgat2	3.83533	0.0205
ENSRNOG00000020399	Ltb4r	3.66898	0.04998
ENSRNOG00000004649	Il1b	3.58884	0.04185
ENSRNOG00000057347	Cebpb	3.58795	0.04524
ENSRNOG00000006802	Lrrn1	3.55426	0.03931
ENSRNOG00000018997	Myh7b	3.43817	0.00413
ENSRNOG00000026306	Clec5a	3.41426	0.00273
ENSRNOG00000002753	Adam11	3.4016	0.02789
ENSRNOG00000025120	Gli1	3.3862	0.03285
ENSRNOG00000016957	Igfbp2	3.35063	0.03859
ENSRNOG00000012509	Il17f	3.34773	0.01729
ENSRNOG00000029535	Nrbp2	3.29417	0.01421
ENSRNOG00000009919	Acod1	3.2779	0.04562
ENSRNOG00000014117	Hmox1	3.27382	0.02703
ENSRNOG00000056219	Olr1	3.26749	0.01003
ENSRNOG00000023561	Ano2	3.26109	0.04247
ENSRNOG00000011330	Ces2a	3.2592	0.00052
ENSRNOG00000008176	Nppa	3.22727	0.03238
ENSRNOG00000032991	Rufy4	3.21897	0.0232
ENSRNOG00000001527	Cd80	3.2061	0.00718
ENSRNOG00000013465	Tepp	3.19951	0.02002
ENSRNOG00000006940	Ncf4	3.18033	0.00952
ENSRNOG00000029071	Unc5c	3.17316	0.01137
ENSRNOG00000005857	Lrrc3b	3.13616	0.02016
ENSRNOG00000008816	Gpnmb	3.11652	0.03164
ENSRNOG00000021241	Gfra4	3.11302	0.01881
ENSRNOG00000006365	Asb15	3.1094	0.00389
ENSRNOG00000022298	Cxcl11	3.10558	0.01341
ENSRNOG00000038574	Rassf9	3.10544	0.01697
ENSRNOG00000007823	Hoxb6	3.07338	0.04381
ENSRNOG00000004575	Il1a	3.062	0.03143
ENSRNOG00000050430	Vav1	3.04536	0.03081
ENSRNOG00000008939	Nxph1	3.03195	0.02215
ENSRNOG00000025151	Ildr2	3.02519	0.01868
ENSRNOG00000013147	Cacna1d	3.0053	0.04443
ENSRNOG00000021855	Kcp	3.00115	0.00382
ENSRNOG00000036603	Ifit1bl	2.99787	0.01577
ENSRNOG00000028043	Cxcl3	2.9948	0.01884
ENSRNOG00000006715	Ccr1	2.9649	0.01831
ENSRNOG00000012439	Bid	2.95895	0.04377
ENSRNOG00000029528	Cbs	2.95326	0.02577
ENSRNOG00000011852	Myo6	2.94742	0.00136
ENSRNOG00000018606	Olr59	2.93354	0.04625
ENSRNOG00000045654	Hspa1a	2.92745	0.03476
ENSRNOG00000007060	Plin2	2.92309	0.00467
ENSRNOG00000031024	Sirpd	2.91696	0.02898
ENSRNOG00000030930	Samsn1	2.91525	0.03109
ENSRNOG00000008056	Ankrd9	2.89196	0.02017
ENSRNOG00000001476	Cldn4	2.85661	0.04435
ENSRNOG00000030410	Zfp958	2.85343	0.02462
ENSRNOG00000016112	Cd274	2.8446	0.04923
ENSRNOG00000013220	Arhgap45	2.84234	0.01021
ENSRNOG00000026573	Ophn1	2.8414	0.03222
ENSRNOG00000019270	P2ry6	2.82516	0.00032
ENSRNOG00000027035	Sgo2	2.81889	0.01999
ENSRNOG00000019486	Trpv1	2.80395	0.01902
ENSRNOG00000018692	Mc4r	2.78593	0.0318
ENSRNOG00000011305	Sox10	2.7832	0.0143
ENSRNOG00000051837	Nwd2	2.77516	0.04874
ENSRNOG00000022483	Trim50	2.76564	0.01266
ENSRNOG00000018646	Hbegf	2.75277	0.0453
ENSRNOG00000053979	Egf	2.74461	0.03661
ENSRNOG00000019907	Nfkbie	2.74151	0.00047
ENSRNOG00000037206	Ccdc77	2.73476	0.00399
ENSRNOG00000054764	Flt3	2.73466	0.01748
ENSRNOG00000055049	Aldh1a2	2.73376	0.01869
ENSRNOG00000021814	Tnfrsf25	2.72622	0.04456
ENSRNOG00000053430	Slco4a1	2.70059	0.04906
ENSRNOG00000055455	Ly49si2	2.69174	0.01625
ENSRNOG00000000815	Smpdl3a	2.68048	0.01559
ENSRNOG00000017849	Apbb3	2.67866	0.00347
ENSRNOG00000026564	Ptpdc1	2.67423	0.01964
ENSRNOG00000047914	Gng11	2.665	0.04371
ENSRNOG00000008058	Tmprss5	2.66374	0.04411
ENSRNOG00000014398	Scara5	2.65159	0.02362
ENSRNOG00000030763	Dpp4	2.6467	0.00069
ENSRNOG00000026914	Dnah1	2.62829	0.00679
ENSRNOG00000019322	Notch1	2.62139	0.04957
ENSRNOG00000009148	Cyb5rl	2.61453	0.00172
ENSRNOG00000059698	Gpr141	2.6088	0.01029
ENSRNOG00000004540	Clec3b	2.60057	0.04622
ENSRNOG00000002142	Cds1	2.59664	0.03061
ENSRNOG00000014083	Iqsec3	2.59316	0.04189
ENSRNOG00000010210	Slc7a11	2.59126	0.0301
ENSRNOG00000007461	Klhl41	2.58764	0.04914
ENSRNOG00000008174	Appl2	2.58199	0.02751
ENSRNOG00000002396	Serpinb8	2.57855	0.02189
ENSRNOG00000047314	Tk1	2.57511	0.0493
ENSRNOG00000006388	Pygl	2.56633	0.02469
ENSRNOG00000025167	Sema4b	2.56619	0.02327
ENSRNOG00000050214	Amt	2.56512	0.03601
ENSRNOG00000022337	Slitrk6	2.56034	0.04095
ENSRNOG00000043203	Krt75	2.56031	0.03457
ENSRNOG00000028273	Tmem150b	2.54593	0.04831
ENSRNOG00000033389	Susd2	2.54572	0.02358
ENSRNOG00000003622	Cybb	2.53869	0.03822
ENSRNOG00000056069	Kif11	2.52184	0.02326
ENSRNOG00000021270	Trmt6	2.51151	0.02092
ENSRNOG00000012770	Spata9	2.50685	0.0347
ENSRNOG00000031233	Mapk12	2.47601	0.00083
ENSRNOG00000061690	Sycp2	2.46594	0.02361
ENSRNOG00000019183	Alox15	2.46417	0.03338
ENSRNOG00000031599	Sh2d1b	2.46052	0.02786
ENSRNOG00000030719	Csmd1	2.45826	0.01264
ENSRNOG00000025781	Sec31b	2.4474	0.01043
ENSRNOG00000017369	Mustn1	2.43747	0.01287
ENSRNOG00000043098	Mt2A	2.43584	0.00228
ENSRNOG00000053272	Chi3l1	2.42932	0.04004
ENSRNOG00000016547	Rgs19	2.4226	0.02831
ENSRNOG00000001173	Cabp1	2.42132	0.04005
ENSRNOG00000011925	Fam83b	2.40392	0.02177
ENSRNOG00000012719	Tdrd12	2.3967	0.0327
ENSRNOG00000059857	Rnd1	2.39212	0.04595
ENSRNOG00000014847	Rassf10	2.39072	0.02427
ENSRNOG00000029148	Pdgfd	2.37663	0.01153
ENSRNOG00000004444	Ikzf1	2.37332	0.049
ENSRNOG00000056819	Susd1	2.36829	0.02703
ENSRNOG00000022321	Hapln3	2.36335	0.04849
ENSRNOG00000007561	Glb1l2	2.33146	0.00273
ENSRNOG00000003195	Caskin1	2.32539	0.02053
ENSRNOG00000004155	Samd14	2.32188	0.01603
ENSRNOG00000036728	Cd300lb	2.32086	0.03169
ENSRNOG00000002032	Ifngr2	2.31374	0.0334
ENSRNOG00000022565	Lrrc25	2.29489	0.01009
ENSRNOG00000047436	Cabyr	2.2879	0.03271
ENSRNOG00000025624	Arhgap20	2.28697	0.02762
ENSRNOG00000028896	A2m	2.28273	0.03956
ENSRNOG00000015948	Slc1a5	2.28038	0.00811
ENSRNOG00000009822	Tlr2	2.27731	0.04955
ENSRNOG00000032339	Rasl12	2.27306	0.01954
ENSRNOG00000033665	Mrgprx2	2.27088	0.01487
ENSRNOG00000029668	Wfdc21	2.26345	0.03059
ENSRNOG00000012850	Kat6b	2.25907	0.00606
ENSRNOG00000031421	Eif1a	2.25076	0.0095
ENSRNOG00000025768	Clk1	2.24736	0.03703
ENSRNOG00000033202	Fbxo41	2.24284	0.03391
ENSRNOG00000004534	Spdya	2.23341	0.04869
ENSRNOG00000050573	Tgfbr3l	2.23137	0.00793
ENSRNOG00000009331	Hck	2.22755	0.00526
ENSRNOG00000000239	Ccl7	2.22697	0.03693
ENSRNOG00000045829	Thbs1	2.22316	0.01538
ENSRNOG00000007632	Mss51	2.22235	0.02864
ENSRNOG00000033330	Skida1	2.22128	0.04468
ENSRNOG00000015691	Inka2	2.21704	0.01657
ENSRNOG00000020332	Tnnt3	2.21455	0.02894
ENSRNOG00000032332	Krt4	2.20821	0.01888
ENSRNOG00000016632	Dsg3	2.18551	0.02469
ENSRNOG00000019288	Ogfod1	2.17554	0.0263
ENSRNOG00000058388	Zfp36	2.17405	0.02924
ENSRNOG00000006462	Ero1a	2.1713	0.00184
ENSRNOG00000000368	Grik2	2.17033	0.01621
ENSRNOG00000011153	Il17ra	2.16804	0.00568
ENSRNOG00000021017	Car11	2.15778	0.01095
ENSRNOG00000022499	Sgo1	2.14681	0.01587
ENSRNOG00000003435	Mcf2	2.13158	0.00359
ENSRNOG00000014297	Sdc4	2.1264	0.04124
ENSRNOG00000021087	Lgi4	2.11689	0.01252
ENSRNOG00000025075	Relt	2.10765	0.03632
ENSRNOG00000008841	Orc1	2.10496	0.03527
ENSRNOG00000015529	Cdca3	2.10461	0.02478
ENSRNOG00000003745	Atf3	2.10448	0.02578
ENSRNOG00000011777	Spag5	2.09192	0.02013
ENSRNOG00000005115	Asf1b	2.08329	0.03426
ENSRNOG00000020277	Cntnap1	2.07217	0.03758
ENSRNOG00000003899	Krt14	2.07133	0.03807
ENSRNOG00000002336	Gabra4	2.0688	0.02078
ENSRNOG00000002826	Hsd17b7	2.06368	0.02042
ENSRNOG00000000406	Ros1	2.06362	0.01619
ENSRNOG00000014882	Fgf11	2.06359	0.03884
ENSRNOG00000054999	Hilpda	2.06132	0.02107
ENSRNOG00000021318	Epas1	2.06061	0.01474
ENSRNOG00000010331	Ctsb	2.05891	0.04917
ENSRNOG00000018019	Hspa12a	2.05537	0.03715
ENSRNOG00000022012	Tnfrsf18	2.03271	0.04834
ENSRNOG00000054508	Foxp2	2.02582	0.03856
ENSRNOG00000014603	Sgcg	2.02514	0.04902
ENSRNOG00000007281	Flnc	2.02269	0.0287
ENSRNOG00000014303	Lrp11	2.02131	0.04495
ENSRNOG00000028085	Tmem255a	2.01757	0.00084
ENSRNOG00000022521	Ddias	2.0168	0.04985
ENSRNOG00000013057	Prc1	2.01132	0.02699
ENSRNOG00000021029	Hamp	2.00938	0.03982
ENSRNOG00000006641	Dbh	2.00249	0.03848
ENSRNOG00000015679	Dok4	1.98883	0.02919
ENSRNOG00000060348	Zdhhc23	1.9819	0.03153
ENSRNOG00000013003	Srms	1.97762	0.00444
ENSRNOG00000005018	Scn2a	1.96809	0.02871
ENSRNOG00000024636	Gpr85	1.96512	0.00837
ENSRNOG00000052600	Mboat7l1	1.95805	0.0332
ENSRNOG00000013535	Cdh6	1.95712	0.01329
ENSRNOG00000047104	Hells	1.95317	0.00621
ENSRNOG00000046658	Omd	1.9487	0.04112
ENSRNOG00000010917	Bmp5	1.94537	0.0297
ENSRNOG00000019336	Gata3	1.92939	0.01481
ENSRNOG00000020263	Atp1a3	1.90388	0.0022
ENSRNOG00000004479	Aurka	1.90208	0.04982
ENSRNOG00000001193	Hsf2bp	1.89688	0.00361
ENSRNOG00000053638	Clec12b	1.88857	0.03983
ENSRNOG00000037085	Xirp1	1.88357	0.04901
ENSRNOG00000050158	Cracr2b	1.8793	0.04598
ENSRNOG00000016935	Mapk1ip1	1.87662	0.00711
ENSRNOG00000003714	Clk4	1.87476	0.04689
ENSRNOG00000046258	B3gnt5	1.86718	0.02428
ENSRNOG00000002980	Tsr1	1.86441	0.0481
ENSRNOG00000009815	Pnma2	1.85584	0.01655
ENSRNOG00000054757	Adcy6	1.84543	0.04043
ENSRNOG00000019412	Rhbg	1.84387	0.02181
ENSRNOG00000002520	Litaf	1.83944	0.03152
ENSRNOG00000027630	Casc1	1.82751	0.03698
ENSRNOG00000003538	Adamts4	1.82159	0.03125
ENSRNOG00000012665	Nmrk1	1.81734	0.0459
ENSRNOG00000004063	Sh3pxd2b	1.81004	0.02511
ENSRNOG00000018611	Tpsb2	1.80369	0.03818
ENSRNOG00000047895	Mettl1	1.80205	0.00372
ENSRNOG00000000565	Sgpl1	1.796	0.04198
ENSRNOG00000007041	Abcg2	1.78935	0.01438
ENSRNOG00000015308	Pbk	1.77585	0.01177
ENSRNOG00000017528	Gpr157	1.75776	0.01003
ENSRNOG00000018413	Per3	1.75739	0.00063
ENSRNOG00000004040	Abca8	1.75449	0.01872
ENSRNOG00000033665	Mrgprx2	1.73846	0.0305
ENSRNOG00000020415	Ramp2	1.72982	0.02083
ENSRNOG00000016913	Stk36	1.7142	0.02214
ENSRNOG00000014837	Emilin2	1.71139	0.03942
ENSRNOG00000055650	Pou2f2	1.69911	0.04494
ENSRNOG00000008000	Syt13	1.69779	0.04547
ENSRNOG00000023476	Slc16a5	1.69489	0.04833
ENSRNOG00000017765	Net1	1.69355	0.02727
ENSRNOG00000001476	Cldn4	1.68655	0.02208
ENSRNOG00000047768	Lamb2	1.67749	0.03949
ENSRNOG00000010994	Has1	1.67505	0.03093
ENSRNOG00000019440	Kcnn4	1.67377	0.00014
ENSRNOG00000012622	Mmp15	1.66943	0.04492
ENSRNOG00000017020	Inpp5d	1.66719	0.01237
ENSRNOG00000023686	Upk3b	1.6669	0.04431
ENSRNOG00000015582	Me2	1.6617	0.04496
ENSRNOG00000008291	Thumpd2	1.65915	0.01283
ENSRNOG00000008369	Gimap4	1.65496	0.04758
ENSRNOG00000016308	Il10ra	1.6528	0.03878
ENSRNOG00000015076	Cyp26b1	1.64539	0.02805
ENSRNOG00000010666	Wisp2	1.62565	0.03611
ENSRNOG00000048402	Igh-6	1.61831	0.01272
ENSRNOG00000004310	Caskin2	1.60606	0.03111
ENSRNOG00000014382	C2cd5	1.60531	0.03705
ENSRNOG00000004595	Pou6f1	1.59878	0.02258
ENSRNOG00000014288	Fn1	1.59427	0.02908
ENSRNOG00000017002	Adrb1	1.59345	0.00218
ENSRNOG00000029938	Pik3c2b	1.59213	0.03092
ENSRNOG00000003064	Bst1	1.59084	0.03707
ENSRNOG00000033372	Klhl24	1.58916	0.00501
ENSRNOG00000031099	Tmprss12	1.58618	0.01476
ENSRNOG00000055597	Hdac7	1.57996	0.03494
ENSRNOG00000013112	Dusp13	1.57543	0.02658
ENSRNOG00000007475	Gpihbp1	1.57385	0.01874
ENSRNOG00000061876	Iffo2	1.56579	0.03145
ENSRNOG00000015794	Fam83d	1.56379	0.04082
ENSRNOG00000021380	Fads6	1.5554	0.0147
ENSRNOG00000026435	Arid3a	1.54322	0.00857
ENSRNOG00000048004	Garem2	1.54275	0.01347
ENSRNOG00000015972	Ano5	1.53862	0.03572
ENSRNOG00000047604	Kbtbd6	1.53833	0.00131
ENSRNOG00000026490	Dnm3	1.53599	0.0446
ENSRNOG00000009946	Ldlr	1.53581	0.03245
ENSRNOG00000015695	Sult5a1	1.53508	0.02219
ENSRNOG00000008151	Plscr4	1.52512	0.026
ENSRNOG00000054860	Clec12a	1.52433	0.03057
ENSRNOG00000000632	Cdk1	1.52244	0.02206
ENSRNOG00000054459	Mboat7	1.5224	0.0364
ENSRNOG00000047384	Pigz	1.51675	0.03567
ENSRNOG00000013747	Sh3bp2	1.50805	0.00973
ENSRNOG00000015353	Prss12	1.49509	0.03773
ENSRNOG00000016163	Slc1a3	1.47608	0.03904
ENSRNOG00000059715	Cc2d2a	1.4739	0.0262
ENSRNOG00000017429	Lat	1.4663	0.03702
ENSRNOG00000046120	Uchl3	1.46559	0.02732
ENSRNOG00000002428	Lpar4	1.46344	0.04518
ENSRNOG00000015585	Suv39h2	1.45871	0.03805
ENSRNOG00000008217	Madcam1	1.45058	0.01846
ENSRNOG00000024651	Greb1	1.45012	0.00486
ENSRNOG00000042607	Rhof	1.44901	0.03834
ENSRNOG00000014937	Lrrc71	1.44092	0.00192
ENSRNOG00000005141	Hus1	1.43677	0.01325
ENSRNOG00000017067	Haus1	1.4333	0.03009
ENSRNOG00000010208	Timp1	1.43174	0.00626
ENSRNOG00000014336	Mcm5	1.4241	0.04852
ENSRNOG00000026277	Zc3h6	1.41763	0.04196
ENSRNOG00000022101	Crabp2	1.4176	0.03855
ENSRNOG00000015674	Acap1	1.41173	0.04606
ENSRNOG00000015641	Exoc3l1	1.40691	0.01369
ENSRNOG00000007636	Cadps2	1.40175	0.02808
ENSRNOG00000016364	Gba2	1.38791	0.0267
ENSRNOG00000016690	Idi1	1.38644	0.03893
ENSRNOG00000036701	Actg1	1.36356	0.01011
ENSRNOG00000021130	Abcc8	1.36123	0.04288
ENSRNOG00000015421	Slc27a3	1.35898	0.00387
ENSRNOG00000006653	Slc38a4	1.35607	0.04886
ENSRNOG00000009211	C3ar1	1.35384	0.0425
ENSRNOG00000002396	Serpinb8	1.35257	0.0349
ENSRNOG00000001287	Gper1	1.35095	0.03736
ENSRNOG00000003893	Ccnjl	1.34704	0.03288
ENSRNOG00000019108	Rmi1	1.34415	0.00195
ENSRNOG00000061845	Cttnbp2	1.33704	0.01386
ENSRNOG00000023262	Cenpm	1.33534	0.03454
ENSRNOG00000016810	Stmn1	1.33149	0.04393
ENSRNOG00000009730	Cyp7b1	1.32834	0.00752
ENSRNOG00000022261	Cenpu	1.31727	0.03741
ENSRNOG00000020295	Plekhn1	1.31212	0.02084
ENSRNOG00000028701	C8g	1.30889	0.00988
ENSRNOG00000013679	Sema4d	1.30825	0.00425
ENSRNOG00000007567	Rem1	1.29939	0.0419
ENSRNOG00000021474	Siglec5	1.29062	0.02907
ENSRNOG00000000129	Phf24	1.28664	0.04367
ENSRNOG00000051619	Asb2	1.28474	0.04886
ENSRNOG00000025100	Ikbke	1.28174	0.02843
ENSRNOG00000058609	Palmd	1.28135	0.02932
ENSRNOG00000020694	Icam5	1.27289	0.03455
ENSRNOG00000001640	Tomm70	1.25991	0.04759
ENSRNOG00000014361	Edn1	1.24783	0.03122
ENSRNOG00000025608	Lrat	1.22147	0.01798
ENSRNOG00000004667	Gen1	1.2213	0.00519
ENSRNOG00000002459	Fbxo40	1.21512	0.04987
ENSRNOG00000021061	Map4k2	1.21448	0.01472
ENSRNOG00000008401	Card10	1.21421	0.03921
ENSRNOG00000003522	Mr1	1.20953	0.01794
ENSRNOG00000042224	Cyp2j10	1.20489	0.03416
ENSRNOG00000055293	Ptprb	1.20295	0.01688
ENSRNOG00000059894	Hmmr	1.2001	0.01175
ENSRNOG00000026965	Tmem140	1.19736	0.02313
ENSRNOG00000003687	Rgs2	1.19053	0.04891
ENSRNOG00000012756	Slc25a43	1.18975	0.02451
ENSRNOG00000010513	Tfpi2	1.18467	0.02153
ENSRNOG00000006236	Dsn1	1.17964	0.03069
ENSRNOG00000015253	Hsf4	1.16368	0.0428
ENSRNOG00000011585	Fat3	1.15973	0.00214
ENSRNOG00000000583	Cdk19	1.14023	0.0443
ENSRNOG00000025742	Lmnb2	1.13328	0.03927
ENSRNOG00000003388	Cenpf	1.12491	0.00618
ENSRNOG00000048138	Zfp566	1.12134	0.01532
ENSRNOG00000009663	Apex1	1.11893	0.0471
ENSRNOG00000031515	Klra2	1.06995	0.03414
ENSRNOG00000004332	Egfr	-1.07409	0.01283
ENSRNOG00000016327	Mcee	-1.13648	0.00883
ENSRNOG00000022298	Cxcl11	-1.14023	0.0075
ENSRNOG00000016825	Cd3eap	-1.17732	0.03874
ENSRNOG00000014152	Kcnip3	-1.18292	0.04775
ENSRNOG00000029465	Slc26a10	-1.19168	0.0456
ENSRNOG00000021102	Scn1b	-1.21278	0.04388
ENSRNOG00000010807	Cox6c	-1.22577	0.00225
ENSRNOG00000021808	Tecr	-1.22751	0.04034
ENSRNOG00000020399	Ltb4r	-1.2377	0.00654
ENSRNOG00000036603	Ifit1bl	-1.2556	0.00407
ENSRNOG00000019536	Smim3	-1.28962	0.03135
ENSRNOG00000027592	Rerg	-1.30874	0.0484
ENSRNOG00000005690	Lmcd1	-1.32222	0.02942
ENSRNOG00000059061	Uqcr10	-1.33035	0.00063
ENSRNOG00000013615	Dntt	-1.3478	0.01724
ENSRNOG00000015290	Tpi1	-1.44002	0.04673
ENSRNOG00000017130	Rhd	-1.44972	0.03383
ENSRNOG00000007159	Ccl2	-1.45155	0.01397
ENSRNOG00000013000	Ldhb	-1.45245	0.03209
ENSRNOG00000010695	Pdgfc	-1.49328	0.00823
ENSRNOG00000008847	Gja3	-1.56168	0.03735
ENSRNOG00000060123	Kifc2	-1.56934	0.02747
ENSRNOG00000012436	Adh6	-1.57445	0.04687
ENSRNOG00000021200	Hjv	-1.60516	0.02162
ENSRNOG00000015491	Rcl1	-1.6132	0.03583
ENSRNOG00000029501	Hoga1	-1.61922	0.03412
ENSRNOG00000054391	Snurf	-1.62371	0.02086
ENSRNOG00000016033	Endog	-1.6277	0.02698
ENSRNOG00000034228	Pik3c2g	-1.63198	0.03538
ENSRNOG00000008034	Tmeff1	-1.63893	0.01012
ENSRNOG00000002607	Sox9	-1.68053	0.00013
ENSRNOG00000003486	Mnda	-1.68969	0.03799
ENSRNOG00000047714	Tmem37	-1.70536	0.02248
ENSRNOG00000021243	Siglec1	-1.71509	0.02256
ENSRNOG00000022099	Trim72	-1.71807	0.04384
ENSRNOG00000054286	Rrm2	-1.73501	0.04535
ENSRNOG00000016012	Spats2l	-1.73824	6e-05
ENSRNOG00000042419	Acyp2	-1.74054	0.04431
ENSRNOG00000011044	Clmn	-1.75406	0.00813
ENSRNOG00000056153	Tent5b	-1.76792	0.03504
ENSRNOG00000029768	Ccl12	-1.78963	0.00469
ENSRNOG00000059386	Nudt19	-1.80046	0.03473
ENSRNOG00000029427	Grhl3	-1.8192	0.03368
ENSRNOG00000004470	Il24	-1.85408	0.02892
ENSRNOG00000043350	Cap2	-1.86238	0.03857
ENSRNOG00000026653	Hcar2	-1.87571	0.03072
ENSRNOG00000010134	Acot2	-1.88074	0.00839
ENSRNOG00000019728	Itgam	-1.90458	0.0443
ENSRNOG00000045686	Nfs1	-1.91909	0.04054
ENSRNOG00000009761	Tmod1	-1.92261	0.04621
ENSRNOG00000005286	Coch	-1.92709	0.00038
ENSRNOG00000055408	Gcat	-1.95076	0.04232
ENSRNOG00000005286	Coch	-1.96647	0.01311
ENSRNOG00000001295	S100b	-1.99584	0.01031
ENSRNOG00000008846	Plag1	-1.9999	0.01793
ENSRNOG00000021526	Slc25a34	-2.00695	0.04138
ENSRNOG00000010490	Hes2	-2.00859	0.02862
ENSRNOG00000020942	Plekha4	-2.01652	0.0378
ENSRNOG00000011241	Tfdp2	-2.02483	0.02811
ENSRNOG00000020719	Hrc	-2.02757	0.02654
ENSRNOG00000020835	Hipk4	-2.05559	0.02847
ENSRNOG00000010905	Dlx5	-2.05773	0.04937
ENSRNOG00000023664	Lepr	-2.06127	0.0324
ENSRNOG00000028743	Gal3st3	-2.06455	0.04265
ENSRNOG00000010389	Ndrg2	-2.09126	0.04391
ENSRNOG00000020136	Tgm1	-2.11424	0.02129
ENSRNOG00000018225	Tp53inp2	-2.12882	0.0152
ENSRNOG00000049517	Tnfaip3	-2.14691	0.00848
ENSRNOG00000047174	Pcdha4	-2.15193	0.02459
ENSRNOG00000020346	Best1	-2.15433	0.02775
ENSRNOG00000048924	Islr	-2.16163	0.03246
ENSRNOG00000026592	Rhbdl2	-2.1717	0.04564
ENSRNOG00000015957	F13a1	-2.1747	0.0367
ENSRNOG00000028426	Mcf2l	-2.17912	0.02286
ENSRNOG00000017538	Lrrc27	-2.18054	0.00717
ENSRNOG00000016322	Camk2n1	-2.19616	0.04477
ENSRNOG00000042838	Junb	-2.19892	0.04925
ENSRNOG00000018445	Agt	-2.20033	0.01788
ENSRNOG00000016151	Ankrd23	-2.23036	0.01889
ENSRNOG00000001926	Cldn1	-2.23326	0.02837
ENSRNOG00000017163	Pfkp	-2.24795	0.02491
ENSRNOG00000020084	Pcdhb5	-2.24984	0.03168
ENSRNOG00000047924	Zbtb7c	-2.28338	0.038
ENSRNOG00000003049	Hsd17b10	-2.29507	0.00234
ENSRNOG00000006486	Reg1a	-2.30608	0.0461
ENSRNOG00000001431	Rasa4	-2.31171	0.04051
ENSRNOG00000036677	Slc16a3	-2.32658	0.00193
ENSRNOG00000013928	Dsp	-2.34064	0.02443
ENSRNOG00000021294	Mstn	-2.34228	0.0372
ENSRNOG00000007600	Igsf1	-2.34509	0.03551
ENSRNOG00000020922	Hspb6	-2.34686	0.00329
ENSRNOG00000030688	Lrrc2	-2.35615	0.00336
ENSRNOG00000003298	Cd247	-2.36222	0.00938
ENSRNOG00000012280	Ptx3	-2.36788	0.03339
ENSRNOG00000009155	Ndufs3	-2.37396	0.02272
ENSRNOG00000030285	Epha3	-2.4201	0.01228
ENSRNOG00000001627	Abi3bp	-2.4269	0.04866
ENSRNOG00000000463	Col11a2	-2.49757	0.02605
ENSRNOG00000059456	Grk3	-2.50318	0.02819
ENSRNOG00000001915	Chodl	-2.50849	0.04691
ENSRNOG00000004275	Egfl6	-2.51099	0.00291
ENSRNOG00000001869	Rab44	-2.53078	0.04045
ENSRNOG00000005708	Mmp16	-2.53279	0.01752
ENSRNOG00000010731	Gpm6a	-2.53393	0.02278
ENSRNOG00000022298	Cxcl11	-2.53938	0.0212
ENSRNOG00000005734	Ssuh2	-2.57405	0.01049
ENSRNOG00000010665	Ccr7	-2.5903	0.01866
ENSRNOG00000016136	Pdcd1lg2	-2.59344	0.03692
ENSRNOG00000057335	Clec1b	-2.63108	0.00071
ENSRNOG00000014490	Bdh2	-2.65666	0.03954
ENSRNOG00000006462	Ero1a	-2.68699	0.01575
ENSRNOG00000010423	Misp	-2.68847	0.01147
ENSRNOG00000006740	Castor1	-2.69023	0.02502
ENSRNOG00000051235	C2	-2.70205	0.04921
ENSRNOG00000017481	Sucla2	-2.71785	0.00944
ENSRNOG00000061429	Rph3al	-2.73082	0.03189
ENSRNOG00000009311	Fstl3	-2.74982	0.02799
ENSRNOG00000003480	Aim2	-2.78054	0.04568
ENSRNOG00000014119	Farsb	-2.79019	0.0322
ENSRNOG00000011775	Mfap3l	-2.79295	0.0232
ENSRNOG00000013914	Gpr132	-2.80281	0.04441
ENSRNOG00000018859	Pik3ip1	-2.80415	0.02168
ENSRNOG00000004483	Ptprr	-2.83372	0.01362
ENSRNOG00000009211	C3ar1	-2.8404	0.02747
ENSRNOG00000001476	Cldn4	-2.86333	0.03052
ENSRNOG00000014125	Evi2b	-2.90271	0.01343
ENSRNOG00000008831	Hcn2	-2.93475	0.00802
ENSRNOG00000003515	Ephx1	-2.96221	0.02632
ENSRNOG00000010402	Hspb2	-3.05402	0.018
ENSRNOG00000012966	Acadl	-3.16098	0.04608
ENSRNOG00000010181	Clec4d	-3.31691	0.00404
ENSRNOG00000012477	Eef1a2	-3.50165	0.03837
ENSRNOG00000029980	Zbtb16	-3.57211	0.0462
ENSRNOG00000004630	Rag1	-4.21506	0.0381
