# Supplementary material for: Circulating miRNAs Correlate With rIPC‐Induced Cardioprotection and Its Impairment in Diabetic Myocardial Infarction via AMPK Signalling
Source: J Cell Mol Med. 2026 May 13;30(10):e71163. doi: 10.1111/jcmm.71163 (PMC13171722; doi:10.1111/jcmm.71163)
Supplement: Supplementary file 11 — Table S10: Differentially expressed genes compared between hypoxic H9c2 cells treated with and without miR‐34a‐3p mimics. [file JCMM-30-e71163-s008.xlsx]

## Sheet: Sheet1
#ID	gene_name	log2FC (miR-34a-3p vs HYP)	Pvalue
ENSRNOG00000002771	Ereg	4.45305	0.02791
ENSRNOG00000033929	Stfa2l1	4.41317	0.04183
ENSRNOG00000012509	Il17f	4.38702	0.0478
ENSRNOG00000028043	Cxcl3	4.16817	0.01171
ENSRNOG00000014378	Il1r2	3.94004	0.04416
ENSRNOG00000017720	Mxd1	3.74209	0.01608
ENSRNOG00000013615	Dntt	3.56033	0.01975
ENSRNOG00000025120	Gli1	3.54824	0.00347
ENSRNOG00000030930	Samsn1	3.53176	0.0418
ENSRNOG00000046452	Fcgr2b	3.521	0.01075
ENSRNOG00000024115	C6	3.42423	0.01348
ENSRNOG00000006320	Ptges	3.42311	0.0115
ENSRNOG00000008313	Hoxb3	3.40012	0.03207
ENSRNOG00000000529	Pim1	3.39593	0.00418
ENSRNOG00000014961	Pdpn	3.38419	0.03685
ENSRNOG00000046601	Unc5cl	3.2911	0.0417
ENSRNOG00000019306	Syt12	3.24329	0.01291
ENSRNOG00000013793	C1qtnf9	3.22414	0.02341
ENSRNOG00000027730	Nxpe1	3.22025	0.0416
ENSRNOG00000002843	Cxcl6	3.1721	0.0328
ENSRNOG00000013280	Olfm4	3.1324	0.03624
ENSRNOG00000011330	Ces2a	3.11335	0.04268
ENSRNOG00000027655	Clec4b2	3.09898	0.01825
ENSRNOG00000031004	Cyp2j4	3.09819	0.00646
ENSRNOG00000011205	Ccl3	3.05331	0.01337
ENSRNOG00000029668	Wfdc21	3.05173	0.04218
ENSRNOG00000032989	Lrrn4	3.04889	0.02381
ENSRNOG00000054416	Fam124b	3.01572	0.00514
ENSRNOG00000005780	Adamts13	3.00845	0.01326
ENSRNOG00000019587	Ptprn	2.99457	0.03956
ENSRNOG00000007032	Amigo2	2.98763	0.04839
ENSRNOG00000053430	Slco4a1	2.98719	0.02165
ENSRNOG00000024390	Osm	2.97885	0.0167
ENSRNOG00000002417	Serpinb10	2.97539	0.04339
ENSRNOG00000061595	Tfec	2.97041	0.00401
ENSRNOG00000015577	Lpar6	2.96927	0.01418
ENSRNOG00000019751	Cyb5r2	2.96788	0.02247
ENSRNOG00000042741	Adgb	2.93707	0.00121
ENSRNOG00000008706	Tbx3	2.91987	0.02131
ENSRNOG00000003538	Adamts4	2.91939	0.0215
ENSRNOG00000009768	Npy	2.91855	0.04561
ENSRNOG00000012280	Ptx3	2.87514	0.03826
ENSRNOG00000033202	Fbxo41	2.87464	0.00213
ENSRNOG00000013598	Melk	2.86807	0.02615
ENSRNOG00000011820	Acpp	2.86798	0.00423
ENSRNOG00000006783	Neb	2.86786	0.03814
ENSRNOG00000011775	Mfap3l	2.86726	0.00378
ENSRNOG00000026053	Grem1	2.86427	0.02799
ENSRNOG00000011054	Laptm5	2.85756	0.0002
ENSRNOG00000007129	Cd8b	2.85669	0.01971
ENSRNOG00000000542	Dnah8	2.84811	0.03363
ENSRNOG00000025587	Plagl1	2.81444	0.032
ENSRNOG00000018262	Ampd3	2.81255	0.04957
ENSRNOG00000029055	Ttk	2.79957	0.01608
ENSRNOG00000017765	Net1	2.79906	0.03456
ENSRNOG00000012543	Mcm3	2.77065	0.02492
ENSRNOG00000053518	Zscan26	2.75996	0.04545
ENSRNOG00000002843	Cxcl6	2.74813	0.04389
ENSRNOG00000017118	P4ha3	2.7376	0.03212
ENSRNOG00000009047	Sln	2.73728	0.04848
ENSRNOG00000018740	Ugt1a7c	2.72991	0.04234
ENSRNOG00000001869	Rab44	2.72739	0.02722
ENSRNOG00000009032	Ttll3	2.71508	0.03736
ENSRNOG00000025111	Nfkbid	2.70672	0.00522
ENSRNOG00000007255	Zpbp2	2.70493	0.04235
ENSRNOG00000010898	Prok2	2.7049	0.02404
ENSRNOG00000001174	Pde9a	2.68814	0.0393
ENSRNOG00000004398	Pkhd1l1	2.67703	0.02295
ENSRNOG00000002417	Serpinb10	2.67208	0.02687
ENSRNOG00000033087	Cdh23	2.66247	0.01182
ENSRNOG00000003835	Slc43a2	2.66216	0.01712
ENSRNOG00000026435	Arid3a	2.65782	0.03574
ENSRNOG00000050214	Amt	2.65769	0.04194
ENSRNOG00000024120	Rxfp1	2.64448	0.01659
ENSRNOG00000001476	Cldn4	2.64182	0.00447
ENSRNOG00000020957	Igflr1	2.64101	0.01897
ENSRNOG00000025883	Ip6k3	2.63763	0.02634
ENSRNOG00000017198	Hif3a	2.61318	0.02597
ENSRNOG00000007364	Rab15	2.60937	0.01103
ENSRNOG00000024931	Ccdc88b	2.6076	0.03125
ENSRNOG00000009912	Fgr	2.60702	0.00221
ENSRNOG00000008846	Plag1	2.5962	0.04711
ENSRNOG00000013395	Pglyrp1	2.5948	0.04144
ENSRNOG00000020263	Atp1a3	2.59219	0.01753
ENSRNOG00000019779	Disc1	2.59202	0.04093
ENSRNOG00000029079	Hspb7	2.57873	0.01531
ENSRNOG00000049517	Tnfaip3	2.56965	0.04646
ENSRNOG00000039076	Spaca6	2.56854	0.02581
ENSRNOG00000014909	Sh2d5	2.55992	0.031
ENSRNOG00000010423	Misp	2.55794	0.02137
ENSRNOG00000013309	Pik3ap1	2.55501	0.04067
ENSRNOG00000016413	Pstpip1	2.55409	0.04233
ENSRNOG00000032929	Incenp	2.53713	0.00103
ENSRNOG00000023476	Slc16a5	2.53094	0.00049
ENSRNOG00000018399	Cpne6	2.52851	0.00602
ENSRNOG00000004483	Ptprr	2.52486	0.00733
ENSRNOG00000006767	Cst7	2.52429	0.02115
ENSRNOG00000026989	Gapt	2.5197	0.04499
ENSRNOG00000016828	Cmtm5	2.51478	0.03654
ENSRNOG00000019203	Eya2	2.49934	0.04504
ENSRNOG00000019336	Gata3	2.49237	0.02163
ENSRNOG00000011925	Fam83b	2.48248	0.04308
ENSRNOG00000030269	Atp2b2	2.47452	0.0075
ENSRNOG00000002053	Fras1	2.4723	0.00648
ENSRNOG00000020142	Gdf1	2.46939	0.04959
ENSRNOG00000005807	Ptpn7	2.46627	1e-05
ENSRNOG00000031163	Nfkbiz	2.458	0.0112
ENSRNOG00000029465	Slc26a10	2.45792	0.00674
ENSRNOG00000006281	Hoxa3	2.44035	0.02604
ENSRNOG00000011777	Spag5	2.42897	0.04795
ENSRNOG00000008862	Abcg4	2.42564	0.04855
ENSRNOG00000045829	Thbs1	2.42367	0.0101
ENSRNOG00000011154	Adgrf5	2.42354	0.0298
ENSRNOG00000046949	Kcnb1	2.40873	0.01708
ENSRNOG00000047578	Ccdc28b	2.40755	0.01364
ENSRNOG00000037275	Tlcd2	2.39885	0.01042
ENSRNOG00000053638	Clec12b	2.39397	0.0393
ENSRNOG00000015945	Cd3g	2.37489	0.00443
ENSRNOG00000014426	Lox	2.35713	0.03826
ENSRNOG00000018371	Tubb6	2.35537	0.00442
ENSRNOG00000021359	Mtfr1	2.35423	0.04542
ENSRNOG00000003135	Fcrlb	2.35387	0.01267
ENSRNOG00000033665	Mrgprx2	2.3538	0.0064
ENSRNOG00000025502	Arhgef37	2.35361	0.02545
ENSRNOG00000005770	Sostdc1	2.34522	0.00421
ENSRNOG00000010994	Has1	2.33547	0.03183
ENSRNOG00000021243	Siglec1	2.33007	0.04905
ENSRNOG00000057347	Cebpb	2.32252	0.02445
ENSRNOG00000020300	Lsp1	2.3175	0.01741
ENSRNOG00000055078	Cyp4b1	2.31528	0.02032
ENSRNOG00000018384	Adam12	2.31022	0.03963
ENSRNOG00000028844	Slc9a5	2.30423	0.04616
ENSRNOG00000037563	Cd68	2.28108	0.04897
ENSRNOG00000009815	Pnma2	2.27788	0.02697
ENSRNOG00000031782	Col6a4	2.27568	0.00341
ENSRNOG00000029938	Pik3c2b	2.27546	0.03207
ENSRNOG00000057092	Slfn4	2.25839	0.01365
ENSRNOG00000017767	Mrvi1	2.24984	0.03307
ENSRNOG00000047604	Kbtbd6	2.24751	0.0331
ENSRNOG00000036603	Ifit1bl	2.24713	0.03342
ENSRNOG00000004479	Aurka	2.23178	0.03852
ENSRNOG00000021241	Gfra4	2.2305	0.00532
ENSRNOG00000013973	Lcn2	2.22956	0.00461
ENSRNOG00000061876	Iffo2	2.22574	0.04753
ENSRNOG00000004839	B4galnt1	2.21955	0.02368
ENSRNOG00000012134	Scn4a	2.21591	0.03716
ENSRNOG00000005229	Sec16b	2.21578	0.04625
ENSRNOG00000026306	Clec5a	2.19746	0.04575
ENSRNOG00000011044	Clmn	2.19546	0.01882
ENSRNOG00000060775	Lmo7	2.19345	0.03246
ENSRNOG00000019217	Adrb2	2.18601	0.00755
ENSRNOG00000048321	Tnfsf8	2.1853	0.01002
ENSRNOG00000015794	Fam83d	2.1833	0.03108
ENSRNOG00000033921	Als2cl	2.18183	0.01096
ENSRNOG00000023485	Ushbp1	2.17626	0.01166
ENSRNOG00000021855	Kcp	2.17587	0.01657
ENSRNOG00000014829	Prmt3	2.16559	0.01252
ENSRNOG00000014874	Zfyve28	2.16035	0.00801
ENSRNOG00000003064	Bst1	2.1474	0.02656
ENSRNOG00000008942	Pcare	2.14553	0.03769
ENSRNOG00000005660	Fam110c	2.1408	0.00404
ENSRNOG00000014288	Fn1	2.13918	0.04088
ENSRNOG00000016494	Tmem204	2.13817	0.03571
ENSRNOG00000009832	Slc39a14	2.13768	0.00302
ENSRNOG00000037167	Rtp3	2.13736	0.02747
ENSRNOG00000008157	Syn2	2.12549	0.03751
ENSRNOG00000016488	Pltp	2.11512	0.027
ENSRNOG00000015514	Bcat1	2.11249	0.04325
ENSRNOG00000008048	Plscr1	2.11228	0.01483
ENSRNOG00000017399	Acrbp	2.10488	0.02884
ENSRNOG00000017369	Mustn1	2.10018	0.04116
ENSRNOG00000012207	Dst	2.09959	0.0488
ENSRNOG00000013971	Psat1	2.09851	0.03234
ENSRNOG00000007041	Abcg2	2.09254	0.02933
ENSRNOG00000028335	Fat4	2.08369	0.00727
ENSRNOG00000016434	Prkd2	2.08029	0.01072
ENSRNOG00000022712	Bend7	2.0698	0.01936
ENSRNOG00000046635	Cdca5	2.06754	0.04719
ENSRNOG00000016827	Slc38a3	2.06584	0.00906
ENSRNOG00000003687	Rgs2	2.06327	0.02241
ENSRNOG00000014130	Cks2	2.06157	0.00573
ENSRNOG00000014180	Prickle4	2.05591	0.04641
ENSRNOG00000062002	Kcna3	2.0491	0.01151
ENSRNOG00000021255	Smox	2.04894	0.02213
ENSRNOG00000039183	Cip2a	2.04197	0.01304
ENSRNOG00000007925	Pak6	2.01997	0.04632
ENSRNOG00000001216	Trpm2	2.01788	0.04475
ENSRNOG00000046254	Adgre1	2.01384	0.03438
ENSRNOG00000007611	Hoxb7	2.01118	0.02011
ENSRNOG00000010370	Tnip1	2.00748	0.03726
ENSRNOG00000042607	Rhof	2.00572	0.01757
ENSRNOG00000007823	Hoxb6	2.00292	0.04551
ENSRNOG00000050137	Ajap1	2.00277	0.04819
ENSRNOG00000047306	Stap2	1.99976	0.01403
ENSRNOG00000010397	Agbl3	1.98363	0.01163
ENSRNOG00000011923	Mgarp	1.96848	0.02533
ENSRNOG00000039473	Ccdc152	1.96843	0.03014
ENSRNOG00000039496	Plp2	1.95311	0.03592
ENSRNOG00000000891	Zfp958	1.94314	0.00523
ENSRNOG00000046658	Omd	1.93164	0.00063
ENSRNOG00000016248	Sox18	1.93123	0.0479
ENSRNOG00000033038	Chchd4	1.92184	0.04788
ENSRNOG00000019183	Alox15	1.90768	0.00667
ENSRNOG00000025691	Pla2g7	1.90637	0.02845
ENSRNOG00000007951	Galnt14	1.89004	0.00465
ENSRNOG00000049336	Lime1	1.88398	0.00062
ENSRNOG00000029662	Wdfy4	1.87919	0.00196
ENSRNOG00000046834	C3	1.87736	0.01646
ENSRNOG00000031716	Ecm2	1.87055	0.01389
ENSRNOG00000017421	Alpk2	1.87042	0.0119
ENSRNOG00000014297	Sdc4	1.86229	0.00355
ENSRNOG00000047247	Ptprs	1.85883	0.01615
ENSRNOG00000020606	B3gnt8	1.8588	0.01755
ENSRNOG00000021067	Fxyd7	1.84529	0.04513
ENSRNOG00000008099	Galnt12	1.84475	0.0424
ENSRNOG00000015541	Gnb3	1.84121	0.01217
ENSRNOG00000002365	Itm2a	1.83393	0.04584
ENSRNOG00000015076	Cyp26b1	1.82898	0.02902
ENSRNOG00000001173	Cabp1	1.82793	0.00551
ENSRNOG00000001224	Itgb2	1.82624	0.01428
ENSRNOG00000047295	Prr22	1.82401	0.02718
ENSRNOG00000007632	Mss51	1.81942	0.01912
ENSRNOG00000000499	Tcp11	1.81708	0.0331
ENSRNOG00000002161	Tlr6	1.80718	0.03093
ENSRNOG00000005996	Lhx6	1.80505	0.02098
ENSRNOG00000021463	Ppara	1.7972	0.02179
ENSRNOG00000015085	Dmpk	1.79421	0.03426
ENSRNOG00000028064	Fhad1	1.79048	0.0482
ENSRNOG00000049642	Smim5	1.77491	0.02504
ENSRNOG00000026965	Tmem140	1.77411	0.01846
ENSRNOG00000017912	Atp2a3	1.77017	0.0278
ENSRNOG00000050158	Cracr2b	1.7647	0.04854
ENSRNOG00000029514	Slc26a9	1.76352	0.00818
ENSRNOG00000033520	Wdr97	1.75854	0.03753
ENSRNOG00000022657	Tmem97	1.75445	0.01305
ENSRNOG00000013987	Sbno2	1.7479	0.02584
ENSRNOG00000007682	Gria3	1.74748	0.03898
ENSRNOG00000047123	Tstd1	1.74707	0.04036
ENSRNOG00000011970	Tmem82	1.73814	0.01595
ENSRNOG00000000386	Pbld1	1.738	0.00634
ENSRNOG00000026679	Scn4b	1.73702	0.03902
ENSRNOG00000007561	Glb1l2	1.73593	0.03549
ENSRNOG00000022012	Tnfrsf18	1.7287	0.00254
ENSRNOG00000054286	Rrm2	1.72502	0.04312
ENSRNOG00000015921	Esco2	1.72458	0.02371
ENSRNOG00000015906	Tgif1	1.72333	0.02001
ENSRNOG00000061910	Igfbp3	1.71611	0.02821
ENSRNOG00000007078	Wisp1	1.71554	0.03507
ENSRNOG00000053122	Scn1a	1.70863	0.02686
ENSRNOG00000030763	Dpp4	1.70534	0.01187
ENSRNOG00000007454	Aloxe3	1.70322	0.04191
ENSRNOG00000020779	Kcna7	1.6964	0.01017
ENSRNOG00000042628	Tmem273	1.69393	0.04264
ENSRNOG00000021087	Lgi4	1.69047	0.0262
ENSRNOG00000029401	Actg2	1.68057	0.04142
ENSRNOG00000047957	Traf5	1.6738	0.04599
ENSRNOG00000006553	Bnc2	1.67125	0.01113
ENSRNOG00000013003	Srms	1.67114	0.02393
ENSRNOG00000012665	Nmrk1	1.66447	0.04979
ENSRNOG00000014956	Slc11a1	1.66033	0.03926
ENSRNOG00000014653	Arl11	1.65853	0.00878
ENSRNOG00000002826	Hsd17b7	1.64968	0.03311
ENSRNOG00000001476	Cldn4	1.64706	0.03354
ENSRNOG00000003666	Jchain	1.64586	0.02716
ENSRNOG00000028415	Cdc20	1.64487	0.0367
ENSRNOG00000000412	Slc35f1	1.63818	0.01419
ENSRNOG00000058470	Col12a1	1.62782	0.00087
ENSRNOG00000015858	Hyal1	1.62487	0.01865
ENSRNOG00000018858	Myct1	1.62282	0.01642
ENSRNOG00000019270	P2ry6	1.62026	0.00777
ENSRNOG00000025302	Cdca2	1.60686	0.00276
ENSRNOG00000038328	Gjc2	1.59342	0.01631
ENSRNOG00000020277	Cntnap1	1.59183	0.03571
ENSRNOG00000026050	Epb41l4a	1.57674	0.03763
ENSRNOG00000010763	Fam181b	1.57456	0.03594
ENSRNOG00000031197	F8	1.56923	0.00167
ENSRNOG00000022975	Nfam1	1.55932	0.0417
ENSRNOG00000013474	Casz1	1.55561	0.04903
ENSRNOG00000056069	Kif11	1.53849	0.0225
ENSRNOG00000012770	Spata9	1.53299	0.04167
ENSRNOG00000002520	Litaf	1.527	0.02993
ENSRNOG00000010784	Scg3	1.51682	0.04
ENSRNOG00000004411	Tspan8	1.51145	0.04682
ENSRNOG00000048914	Traf1	1.51065	0.00418
ENSRNOG00000052707	Cacna1a	1.50701	0.00096
ENSRNOG00000009088	Txnrd1	1.50608	0.0468
ENSRNOG00000015674	Acap1	1.50059	0.01004
ENSRNOG00000027630	Casc1	1.49614	0.02593
ENSRNOG00000017819	Cd14	1.48999	0.01929
ENSRNOG00000058609	Palmd	1.48673	0.04741
ENSRNOG00000017073	Car9	1.47222	0.01481
ENSRNOG00000053047	Top2a	1.45371	0.03843
ENSRNOG00000016756	Ptgir	1.45138	0.04522
ENSRNOG00000037206	Ccdc77	1.45084	0.01457
ENSRNOG00000023140	Pnldc1	1.44814	0.03662
ENSRNOG00000021130	Abcc8	1.44487	0.04135
ENSRNOG00000056446	Endou	1.43411	0.01788
ENSRNOG00000017060	Ryr2	1.43255	0.03038
ENSRNOG00000020835	Hipk4	1.42044	0.00872
ENSRNOG00000025100	Ikbke	1.39504	0.04138
ENSRNOG00000018824	Slc7a5	1.39179	0.01206
ENSRNOG00000027357	Sox17	1.39019	0.031
ENSRNOG00000021244	Hspa12b	1.37577	0.03338
ENSRNOG00000004207	Eml5	1.36787	0.02339
ENSRNOG00000011585	Fat3	1.36231	0.03351
ENSRNOG00000014258	Rab32	1.35929	0.03545
ENSRNOG00000014605	Lig4	1.34666	0.03292
ENSRNOG00000002711	Nuf2	1.34192	0.03534
ENSRNOG00000038035	Kif4a	1.31323	0.04889
ENSRNOG00000054272	Dhx57	1.30921	0.02434
ENSRNOG00000046256	Ralgapa1	1.30005	0.04554
ENSRNOG00000022847	Dop1a	1.29104	0.00118
ENSRNOG00000032058	Pogk	1.28318	0.00816
ENSRNOG00000032441	Pan2	1.25735	0.02335
ENSRNOG00000018367	Taldo1	1.2548	0.00492
ENSRNOG00000062306	Cyp4f17	1.2504	0.0232
ENSRNOG00000048450	Cyp4f37	1.1994	0.02411
ENSRNOG00000019985	Asic4	1.19909	0.04189
ENSRNOG00000017448	Exoc3l2	1.18334	0.02315
ENSRNOG00000000583	Cdk19	1.16768	0.02765
ENSRNOG00000027012	Usp54	1.14731	0.02663
ENSRNOG00000014768	Glis3	1.14234	0.00231
ENSRNOG00000039740	Cenpk	1.13458	0.04333
ENSRNOG00000042352	Dnase1l2	1.11577	0.03628
ENSRNOG00000002396	Serpinb8	1.07467	0.02781
ENSRNOG00000018421	Aen	1.06639	0.01288
ENSRNOG00000016595	Hhex	1.0631	0.00524
ENSRNOG00000011947	Tifab	1.04334	0.02126
ENSRNOG00000000502	Def6	1.01465	0.04876
ENSRNOG00000000007	Gad1	-1.05559	0.03491
ENSRNOG00000045846	Rfx2	-1.05625	0.00528
ENSRNOG00000050714	Islr2	-1.08878	0.03663
ENSRNOG00000038002	Ccdc62	-1.10031	0.0038
ENSRNOG00000019536	Smim3	-1.1249	0.02706
ENSRNOG00000007690	Cmpk2	-1.15896	0.03603
ENSRNOG00000030579	AC126572.3	-1.18016	0.01625
ENSRNOG00000017149	Fam131b	-1.19657	0.00449
ENSRNOG00000017117	Ybx2	-1.19942	0.01903
ENSRNOG00000049642	Smim5	-1.2275	0.02707
ENSRNOG00000014961	Pdpn	-1.23987	0.04006
ENSRNOG00000000781	Rnf39	-1.24169	0.04255
ENSRNOG00000018740	Ugt1a7c	-1.25542	0.0246
ENSRNOG00000002418	Tgfb2	-1.26382	0.01967
ENSRNOG00000015703	Hypk	-1.266	0.00941
ENSRNOG00000003183	Fmod	-1.26803	0.03625
ENSRNOG00000018712	Camk2a	-1.27607	0.00603
ENSRNOG00000003049	Hsd17b10	-1.28367	0.01
ENSRNOG00000010134	Acot2	-1.28637	0.0295
ENSRNOG00000016294	Cd4	-1.29075	0.03148
ENSRNOG00000048961	Bhlhe41	-1.29999	0.04147
ENSRNOG00000026605	Ifi27l2b	-1.30422	0.03959
ENSRNOG00000028225	Tnni3k	-1.30623	0.02499
ENSRNOG00000001216	Trpm2	-1.31145	0.00953
ENSRNOG00000020014	Myh14	-1.31686	0.01138
ENSRNOG00000022609	Mrps10	-1.3441	0.01787
ENSRNOG00000046393	Fau	-1.3479	0.04552
ENSRNOG00000059764	Snrpn	-1.35308	0.01157
ENSRNOG00000016558	Pllp	-1.35924	0.00552
ENSRNOG00000001517	Pdk1	-1.37251	0.04457
ENSRNOG00000006079	Psd4	-1.3922	0.03503
ENSRNOG00000012742	Irx2	-1.39605	0.03111
ENSRNOG00000051307	Aoc3	-1.40103	0.0366
ENSRNOG00000051536	Rfx4	-1.42545	0.03523
ENSRNOG00000012966	Acadl	-1.42584	0.01248
ENSRNOG00000007869	Wscd1	-1.42625	0.03378
ENSRNOG00000050430	Vav1	-1.43475	0.03082
ENSRNOG00000026828	Scfd2	-1.43563	0.03982
ENSRNOG00000003251	B3galt2	-1.43619	0.02947
ENSRNOG00000020399	Ltb4r	-1.43898	0.00658
ENSRNOG00000020659	Mrpl4	-1.44381	0.0491
ENSRNOG00000011253	Trmt9b	-1.44878	0.01659
ENSRNOG00000016684	Wnk2	-1.45461	0.01894
ENSRNOG00000001285	Atp2a2	-1.45587	0.00476
ENSRNOG00000003546	Tnfrsf12a	-1.46911	0.02461
ENSRNOG00000054689	Cox7b	-1.48031	0.00898
ENSRNOG00000005711	Ptprd	-1.48118	0.04157
ENSRNOG00000004351	Slc25a29	-1.49314	0.00591
ENSRNOG00000021560	Cass4	-1.50345	0.00066
ENSRNOG00000030151	Thsd7a	-1.51039	0.00889
ENSRNOG00000037238	Mrm3	-1.52723	0.01015
ENSRNOG00000022859	Trem1	-1.52925	0.03794
ENSRNOG00000001431	Rasa4	-1.53744	0.01304
ENSRNOG00000011329	Pkm	-1.53756	0.02035
ENSRNOG00000047046	Plin4	-1.55196	0.04564
ENSRNOG00000016550	Dclk2	-1.55672	0.01667
ENSRNOG00000059326	Abca9	-1.56224	0.0165
ENSRNOG00000004078	Eno3	-1.56958	0.00659
ENSRNOG00000006738	Fbxo32	-1.57594	0.01839
ENSRNOG00000019577	Adamts19	-1.57693	0.02435
ENSRNOG00000002229	Adcy5	-1.57896	0.01257
ENSRNOG00000019996	Slc16a1	-1.5809	0.03031
ENSRNOG00000020309	Gfra3	-1.5918	0.00205
ENSRNOG00000017817	Cox4i1	-1.59677	0.01873
ENSRNOG00000049116	Polr2h	-1.61003	0.01221
ENSRNOG00000011016	Slc7a2	-1.61626	0.03668
ENSRNOG00000050220	Nrxn1	-1.61996	0.00571
ENSRNOG00000006375	Vdac1	-1.62575	0.0181
ENSRNOG00000025584	Agap2	-1.62846	0.03103
ENSRNOG00000014956	Slc11a1	-1.6349	0.03458
ENSRNOG00000012216	Tgfbi	-1.63675	0.02999
ENSRNOG00000057044	Garnl3	-1.64278	0.00187
ENSRNOG00000017752	Mccc2	-1.64611	0.00665
ENSRNOG00000014837	Emilin2	-1.65089	0.01814
ENSRNOG00000034139	Lyc2	-1.65364	0.01916
ENSRNOG00000008759	Csf3r	-1.65931	0.00454
ENSRNOG00000012443	Cpt2	-1.66426	0.04815
ENSRNOG00000003098	Prom1	-1.66814	0.01962
ENSRNOG00000033665	Mrgprx2	-1.6825	0.03445
ENSRNOG00000022094	Lacc1	-1.68679	0.04012
ENSRNOG00000016012	Spats2l	-1.68867	0.02599
ENSRNOG00000003287	Fbxw10	-1.69248	0.04681
ENSRNOG00000008423	Gpr22	-1.69356	0.01732
ENSRNOG00000011949	Ndufb5	-1.69615	0.03747
ENSRNOG00000001807	Sspn	-1.69787	0.02765
ENSRNOG00000060949	Anxa8	-1.69829	0.01771
ENSRNOG00000019622	Ackr3	-1.69845	0.01565
ENSRNOG00000020296	Atp5md	-1.70092	0.03391
ENSRNOG00000017546	Mylk3	-1.70302	0.04575
ENSRNOG00000046202	Metrnl	-1.70341	0.00048
ENSRNOG00000025624	Arhgap20	-1.72136	0.03561
ENSRNOG00000056596	Alas1	-1.72676	0.00615
ENSRNOG00000001915	Chodl	-1.72771	0.03811
ENSRNOG00000015354	Aox1	-1.73328	0.04264
ENSRNOG00000050404	Pmepa1	-1.74134	0.03725
ENSRNOG00000014125	Evi2b	-1.74257	0.03954
ENSRNOG00000013380	Rhov	-1.74429	0.01096
ENSRNOG00000055530	Panx2	-1.74793	0.02506
ENSRNOG00000021088	Tmod4	-1.76246	0.045
ENSRNOG00000005825	Lyz2	-1.76318	0.0402
ENSRNOG00000003538	Adamts4	-1.77401	0.03302
ENSRNOG00000007545	Angptl4	-1.79637	0.00142
ENSRNOG00000007886	Orm1	-1.80939	0.02863
ENSRNOG00000054217	Runx3	-1.81701	0.00185
ENSRNOG00000051619	Asb2	-1.82694	0.03517
ENSRNOG00000017002	Adrb1	-1.82751	0.00092
ENSRNOG00000037744	Oas1i	-1.83419	0.02511
ENSRNOG00000050347	Ptges3l	-1.83531	0.01319
ENSRNOG00000002196	Ociad2	-1.85277	0.00423
ENSRNOG00000018145	Crat	-1.8794	0.02928
ENSRNOG00000008001	Rab3b	-1.87986	0.00517
ENSRNOG00000046022	Wdr77	-1.87993	0.01419
ENSRNOG00000030910	Grik4	-1.89877	0.0457
ENSRNOG00000030930	Samsn1	-1.90056	0.00305
ENSRNOG00000022099	Trim72	-1.90176	0.01946
ENSRNOG00000014768	Glis3	-1.90463	0.03535
ENSRNOG00000061910	Igfbp3	-1.91085	0.00811
ENSRNOG00000019404	Hhatl	-1.91143	0.03832
ENSRNOG00000014832	Mapkapk3	-1.91597	0.00351
ENSRNOG00000007102	Acss1	-1.9219	0.03827
ENSRNOG00000006314	Zbp1	-1.93128	0.02189
ENSRNOG00000002671	Nme2	-1.93129	0.01415
ENSRNOG00000028108	Cytl1	-1.93396	0.02285
ENSRNOG00000008130	Rergl	-1.93526	0.02677
ENSRNOG00000032472	Adgrg2	-1.94112	0.02752
ENSRNOG00000036703	Itgax	-1.94209	0.02218
ENSRNOG00000012584	Aamdc	-1.94457	0.03085
ENSRNOG00000013564	Dok3	-1.96148	0.00603
ENSRNOG00000042889	Alpg	-1.96322	0.01938
ENSRNOG00000010277	Idh3a	-1.96466	0.04767
ENSRNOG00000001338	Hpd	-1.98471	0.032
ENSRNOG00000000547	Tspyl4	-1.99888	0.00494
ENSRNOG00000033038	Chchd4	-2.00222	0.01678
ENSRNOG00000033064	Edil3	-2.00304	0.00535
ENSRNOG00000003189	Cited1	-2.01609	0.00996
ENSRNOG00000008566	Mrpl15	-2.02628	0.0076
ENSRNOG00000052064	Parvg	-2.05115	0.03718
ENSRNOG00000036728	Cd300lb	-2.05378	0.04095
ENSRNOG00000009343	Evpl	-2.07395	0.04674
ENSRNOG00000006802	Lrrn1	-2.07864	0.03764
ENSRNOG00000047052	Clpp	-2.08288	0.00757
ENSRNOG00000024041	Hils1	-2.09036	0.02443
ENSRNOG00000009311	Fstl3	-2.09596	0.01559
ENSRNOG00000034228	Pik3c2g	-2.09732	0.00836
ENSRNOG00000004854	Has2	-2.10733	0.02865
ENSRNOG00000009073	Tnni1	-2.11088	0.03037
ENSRNOG00000049402	Nbl1	-2.1181	0.04697
ENSRNOG00000004398	Pkhd1l1	-2.13093	0.00042
ENSRNOG00000050675	Myl4	-2.13413	0.02379
ENSRNOG00000046601	Unc5cl	-2.13443	0.01981
ENSRNOG00000015260	Lpar3	-2.15574	0.01791
ENSRNOG00000000708	Sgsm1	-2.15918	0.02129
ENSRNOG00000003365	Cadm3	-2.15945	0.04944
ENSRNOG00000005854	Angpt1	-2.16853	0.02484
ENSRNOG00000014075	Clybl	-2.1721	0.02685
ENSRNOG00000016541	Enc1	-2.19233	0.00296
ENSRNOG00000007002	Lif	-2.19654	0.02565
ENSRNOG00000049282	Oas2	-2.19703	0.01448
ENSRNOG00000014603	Sgcg	-2.19855	0.02526
ENSRNOG00000006486	Reg1a	-2.21262	0.03322
ENSRNOG00000013554	Treml2	-2.21911	0.00906
ENSRNOG00000017716	Ucp3	-2.22026	0.01256
ENSRNOG00000055450	Ckmt2	-2.22258	0.03816
ENSRNOG00000005776	Bcl11b	-2.22777	0.0228
ENSRNOG00000056772	Col4a6	-2.23333	0.00855
ENSRNOG00000017286	Ephx2	-2.23707	0.01634
ENSRNOG00000000412	Slc35f1	-2.24113	0.04646
ENSRNOG00000055408	Gcat	-2.2471	0.04351
ENSRNOG00000056457	Gpd1	-2.2484	0.04491
ENSRNOG00000016156	Nptxr	-2.25923	0.03522
ENSRNOG00000030021	Ccl6	-2.2695	0.01443
ENSRNOG00000057042	Pcca	-2.28467	0.03012
ENSRNOG00000018943	Tnnc1	-2.28603	0.00742
ENSRNOG00000015086	Plin1	-2.29185	0.00701
ENSRNOG00000032208	Eda	-2.31601	0.04107
ENSRNOG00000010666	Wisp2	-2.31637	0.00704
ENSRNOG00000021021	Ffar2	-2.32423	0.03879
ENSRNOG00000015101	Mak	-2.32983	0.0345
ENSRNOG00000010389	Ndrg2	-2.33157	0.01352
ENSRNOG00000017328	Pter	-2.34243	0.02798
ENSRNOG00000026548	Dhrs7c	-2.34411	0.03299
ENSRNOG00000011923	Mgarp	-2.35089	0.02029
ENSRNOG00000030729	C4b	-2.37055	0.01473
ENSRNOG00000012827	Mlf1	-2.37476	0.03303
ENSRNOG00000026235	Hk3	-2.4044	0.00461
ENSRNOG00000052061	Ppef2	-2.40451	0.02417
ENSRNOG00000037206	Ccdc77	-2.40585	0.03141
ENSRNOG00000018816	Cox5a	-2.40751	0.02067
ENSRNOG00000012222	Cdh16	-2.40776	0.03681
ENSRNOG00000007431	Shroom1	-2.41352	0.02015
ENSRNOG00000003205	Ldb2	-2.42239	0.03936
ENSRNOG00000016987	Pstpip2	-2.42335	0.02626
ENSRNOG00000000854	Ncr3	-2.42798	0.02455
ENSRNOG00000017105	Dpyd	-2.4381	0.00628
ENSRNOG00000009364	Ndufb9	-2.4464	0.04088
ENSRNOG00000062002	Kcna3	-2.45896	0.04062
ENSRNOG00000043203	Krt75	-2.46503	0.01776
ENSRNOG00000058087	Lilrc2	-2.47667	0.00506
ENSRNOG00000046834	C3	-2.47729	0.03273
ENSRNOG00000048174	Uqcrq	-2.48122	0.04911
ENSRNOG00000007495	Smpx	-2.48294	0.02264
ENSRNOG00000006949	C1qbp	-2.49327	0.01775
ENSRNOG00000048187	Epop	-2.50868	0.04577
ENSRNOG00000002450	Rrp15	-2.51277	0.04985
ENSRNOG00000054416	Fam124b	-2.51747	0.00131
ENSRNOG00000013009	Ldha	-2.52612	0.02668
ENSRNOG00000019342	Sult1a1	-2.54004	0.04224
ENSRNOG00000029148	Pdgfd	-2.54447	0.03986
ENSRNOG00000007567	Rem1	-2.55161	0.03587
ENSRNOG00000000529	Pim1	-2.55887	0.01543
ENSRNOG00000027380	Upk1b	-2.563	0.01487
ENSRNOG00000001912	Tecrl	-2.5657	0.00369
ENSRNOG00000028064	Fhad1	-2.567	0.01962
ENSRNOG00000008168	Wnt5b	-2.57046	0.03487
ENSRNOG00000014021	Matn4	-2.57382	0.02326
ENSRNOG00000000017	Steap1	-2.57826	0.00329
ENSRNOG00000001295	S100b	-2.5851	0.02082
ENSRNOG00000005660	Fam110c	-2.59073	0.01629
ENSRNOG00000016488	Pltp	-2.59982	0.03493
ENSRNOG00000002618	Ivns1abp	-2.60537	0.04078
ENSRNOG00000012709	Bag2	-2.62163	0.00693
ENSRNOG00000011205	Ccl3	-2.624	0.01703
ENSRNOG00000004537	Rxrg	-2.63011	0.04912
ENSRNOG00000037435	Tmem196	-2.6311	0.04699
ENSRNOG00000016838	Pla2g5	-2.63883	0.01794
ENSRNOG00000008816	Gpnmb	-2.6404	0.01356
ENSRNOG00000027847	Nxpe2	-2.64854	0.0012
ENSRNOG00000057501	Fam81a	-2.64867	0.03097
ENSRNOG00000001414	Serpine1	-2.65907	0.04757
ENSRNOG00000005903	St14	-2.6652	0.01934
ENSRNOG00000000488	Hmga1	-2.66965	0.00166
ENSRNOG00000001854	Tmtc1	-2.67158	0.0392
ENSRNOG00000008099	Galnt12	-2.67291	0.0382
ENSRNOG00000013946	Rnf149	-2.67669	0.01506
ENSRNOG00000008176	Nppa	-2.67941	0.00516
ENSRNOG00000000406	Ros1	-2.68303	0.01622
ENSRNOG00000012123	Fdx1	-2.6842	0.01715
ENSRNOG00000007350	Rac2	-2.69653	0.00745
ENSRNOG00000015880	Dpep1	-2.71125	0.02396
ENSRNOG00000004575	Il1a	-2.72588	0.03471
ENSRNOG00000000655	Ptprc	-2.72756	0.03021
ENSRNOG00000011852	Myo6	-2.74048	0.032
ENSRNOG00000002753	Adam11	-2.75783	0.0405
ENSRNOG00000004794	Rtn1	-2.77599	0.03287
ENSRNOG00000008525	Csf3	-2.77877	0.02804
ENSRNOG00000024899	Cxcl13	-2.78234	0.0132
ENSRNOG00000012404	Thrsp	-2.79167	0.04948
ENSRNOG00000012303	Apobec2	-2.81644	0.0352
ENSRNOG00000016190	Coq9	-2.82882	0.03006
ENSRNOG00000019584	Dlk1	-2.83896	0.03526
ENSRNOG00000014282	Cebpe	-2.84717	0.01443
ENSRNOG00000010302	Rasl10b	-2.85122	0.02411
ENSRNOG00000006151	Reg3b	-2.88836	0.00397
ENSRNOG00000026493	Cdnf	-2.88898	0.04528
ENSRNOG00000000605	Hs3st5	-2.89623	0.02406
ENSRNOG00000019203	Eya2	-2.93542	0.01399
ENSRNOG00000032134	Uqcrc1	-2.94171	0.03609
ENSRNOG00000002792	Cxcl2	-2.94802	0.04589
ENSRNOG00000004754	Tc2n	-2.95816	0.02082
ENSRNOG00000036677	Slc16a3	-2.97733	0.0247
ENSRNOG00000058422	Pirb	-2.98121	0.03492
ENSRNOG00000005286	Coch	-2.98906	0.01866
ENSRNOG00000032443	Lmod3	-2.99794	0.04565
ENSRNOG00000026053	Grem1	-3.01034	0.02569
ENSRNOG00000037853	Rarres1	-3.01865	0.00461
ENSRNOG00000038286	Slamf6	-3.04527	0.00809
ENSRNOG00000032332	Krt4	-3.06292	0.0275
ENSRNOG00000056153	Tent5b	-3.08111	0.02306
ENSRNOG00000060021	Txlnb	-3.08978	0.01918
ENSRNOG00000046326	Rp1l1	-3.29999	0.01214
ENSRNOG00000057443	Nos2	-3.51786	0.04378
ENSRNOG00000008656	Snca	-3.61253	0.00164
ENSRNOG00000014964	Hp	-3.78747	0.00213
ENSRNOG00000015751	Cyp4f18	-3.79928	0.0118
